# Supplementary material for: Hair follicle regional specificity in different parts of bay Mongolian horse by histology and transcriptional profiling
Source: BMC Genomics. 2020 Sep 22;21:651. doi: 10.1186/s12864-020-07064-1 (PMC7510135; doi:10.1186/s12864-020-07064-1)
Supplement: Supplementary file 1 — Additional file 1. The quality control of RNAseq data. [file 12864_2020_7064_MOESM1_ESM.xlsx]

## Sheet: Sheet1
Table S1 The quality control of RNAseq data.
Sample	Raw Data		Valid Data		Valid Ratio(reads)	Q20%	Q30%	GC content%
	Read	Base	Read	Base
S_mane_1_group1	127214980	19.08G	125475506	18.82G	98.63	99.65	95.72	47
S_mane_2_group1	94535078	14.18G	93146800	13.97G	98.53	99.8	97.04	45.5
S_mane_3_group1	85989284	12.90G	84762320	12.71G	98.57	99.8	97.09	47
S_dorsal_1_group2	113001870	16.95G	111085896	16.66G	98.3	99.73	96.16	47
S_dorsal_2_group2	105239316	15.79G	103722932	15.56G	98.56	99.75	96.91	47
S_dorsal_3_group2	118632272	17.79G	116906850	17.54G	98.55	99.63	95.37	46
S_tail_1_group3	119334194	17.90G	117670752	17.65G	98.61	99.62	96.15	47.5
S_tail_2_group3	112384850	16.86G	110850930	16.63G	98.64	99.75	96.79	47
S_tail_3_group3	105625828	15.84G	104175416	15.63G	98.63	99.73	96.86	47.5
S_fetlock_1_group4	101472134	15.22G	100179316	15.03G	98.73	99.62	95.51	47
S_fetlock_2_group4	162721314	24.41G	160295024	24.04G	98.51	98.56	89.07	47
S_fetlock_3_group4	82941872	12.44G	81676580	12.25G	98.47	99.68	96.65	47
	total：	199.28G	total：	196.49G
