# Supplementary material for: Hair follicle regional specificity in different parts of bay Mongolian horse by histology and transcriptional profiling
Source: BMC Genomics. 2020 Sep 22;21:651. doi: 10.1186/s12864-020-07064-1 (PMC7510135; doi:10.1186/s12864-020-07064-1)
Supplement: Supplementary file 2 — Additional file 2. Gene differential expression results. Significant gene differential expression results between every two different parts. [file 12864_2020_7064_MOESM2_ESM.xlsx]

## Sheet: mane vs dorsal part
Table S2 Gene differential expression results between mane and dorsal part.
gene_id	gene_name	transcript_id	GO	FPKM.S_mane_1_group1	FPKM.S_mane_2_group1	FPKM.S_mane_3_group1	FPKM.S_body_1_group2	FPKM.S_body_2_group2	FPKM.S_body_3_group2	fc	log2(fc)	pval	regulation	significant
MSTRG.15737	REST	ENSECAT00000024094	GO:0050768(negative regulation of neurogenesis);GO:0045665(negative regulation of neuron differentiation);GO:0000981(RNA polymerase II transcription factor activity, sequence-specific DNA binding);GO:0034765(regulation of ion transmembrane transport);GO:0045944(positive regulation of transcription from RNA polymerase II promoter);GO:0071805(potassium ion transmembrane transport);GO:0043065(positi…	4.36747	5.70224	5.95856	1.50172	1.5767	1.3582	2.85703	1.51451	2.20058e-05	up	yes
MSTRG.16485	GNAI1	ENSECAT00000000229	GO:0031821(G-protein coupled serotonin receptor binding);GO:0007188(adenylate cyclase-modulating G-protein coupled receptor signaling pathway);GO:0005834(heterotrimeric G-protein complex);GO:0031683(G-protein beta/gamma-subunit complex binding);GO:0019001(guanyl nucleotide binding);GO:0004871(signal transducer activity);GO:0003924(GTPase activity);GO:0005525(GTP binding);GO:0007165(signal transdu…	20.7993	10.8337	11.0454	20.6157	20.232	26.3447	0.465142	-1.10426	3.91358e-05	down	yes
MSTRG.4422	PITPNM1	ENSECAT00000019733	GO:0015914(phospholipid transport);GO:0046872(metal ion binding);GO:0005622(intracellular);GO:0005548(phospholipid transporter activity);GO:0008526(phosphatidylinositol transporter activity);GO:0031210(phosphatidylcholine binding);GO:0035091(phosphatidylinositol binding);GO:0070300(phosphatidic acid binding);GO:0005829(cytosol);GO:0036464(cytoplasmic ribonucleoprotein granule)	2.97202	0.971974	1.01572	2.46292	2.60011	4.1844	0.43505	-1.20075	0.000409828	down	yes
MSTRG.5984	ENSECAG00000026827	ENSECAT00000028974	GO:0009165(nucleotide biosynthetic process);GO:0006545(glycine biosynthetic process);GO:0004146(dihydrofolate reductase activity);GO:0050661(NADP binding);GO:0055114(oxidation-reduction process)	1.94481	7.66479	7.79065	5.4146	4.63105	2.5921	2.09395	1.06622	0.00063881	up	yes
MSTRG.9160	ENSECAG00000018050	ENSECAT00000019219	GO:0043666(regulation of phosphoprotein phosphatase activity);GO:0004864(protein phosphatase inhibitor activity);GO:0000164(protein phosphatase type 1 complex);GO:0009966(regulation of signal transduction);GO:0043086(negative regulation of catalytic activity)	8.37932	53.0288	52.0139	32.9057	27.4061	12.2522	3.13975	1.65065	0.000771419	up	yes
MSTRG.1037	OCA2	ENSECAT00000010293	GO:0055085(transmembrane transport);GO:0016021(integral component of membrane);GO:0016020(membrane);GO:0007286(spermatid development);GO:0008283(cell proliferation);GO:0030318(melanocyte differentiation);GO:0042438(melanin biosynthetic process);GO:0043473(pigmentation);GO:0048066(developmental pigmentation);GO:0005765(lysosomal membrane);GO:0005789(endoplasmic reticulum membrane);GO:0010008(endos…	0.358959	7.23008	6.53618	2.59072	3.04368	0.874468	3.49429	1.805	0.000771424	up	yes
MSTRG.12377	ENSECAG00000009881	ENSECAT00000010125	GO:0015864(pyrimidine nucleoside transport);GO:0015860(purine nucleoside transmembrane transport);GO:0015855(pyrimidine nucleobase transport);GO:0015390(purine-specific nucleoside:sodium symporter activity);GO:0015389(pyrimidine- and adenine-specific:sodium symporter activity);GO:1904823(purine nucleobase transmembrane transport);GO:0072531(pyrimidine-containing compound transmembrane transport);…	1.10459	0.709653	0.387842	2.68538	2.4993	2.88082	0.399942	-1.32214	0.00190771	down	yes
MSTRG.4230	ENSECAG00000012519	ENSECAT00000013022	NA	6.68527	219.49	106.386	1.67877	0.528535	0.257967	128.73	7.00821	0.00221019	up	yes
MSTRG.14519	TXNRD1	ENSECAT00000017637	GO:0000305(response to oxygen radical);GO:0004791(thioredoxin-disulfide reductase activity);GO:0016668(oxidoreductase activity, acting on a sulfur group of donors, NAD(P) as acceptor);GO:0045454(cell redox homeostasis);GO:0098869(cellular oxidant detoxification);GO:0005739(mitochondrion);GO:0050660(flavin adenine dinucleotide binding);GO:0016491(oxidoreductase activity);GO:0055114(oxidation-reduc…	0.8834	4.9129	3.97719	2.52495	2.50313	1.2968	2.11575	1.08117	0.00262978	up	yes
MSTRG.15984	CPZ	ENSECAT00000013528	GO:0004185(serine-type carboxypeptidase activity);GO:0006518(peptide metabolic process);GO:0004181(metallocarboxypeptidase activity);GO:0016485(protein processing);GO:0008270(zinc ion binding);GO:0006508(proteolysis);GO:0005615(extracellular space);GO:0070062(extracellular exosome)	0.189732	3.35807	4.63677	1.27012	1.58346	0.160598	3.40655	1.76831	0.00274789	up	yes
MSTRG.5767	IRF1	ENSECAT00000018999	GO:0050776(regulation of immune response);GO:0006915(apoptotic process);GO:0008285(negative regulation of cell proliferation);GO:0006366(transcription from RNA polymerase II promoter);GO:0006351(transcription, DNA-templated);GO:0006355(regulation of transcription, DNA-templated);GO:0003677(DNA binding);GO:0005634(nucleus);GO:0003700(transcription factor activity, sequence-specific DNA binding);GO…	3.32884	1.2682	1.29374	3.12769	2.65105	4.9254	0.446647	-1.16279	0.00316653	down	yes
MSTRG.2940	RNF213	ENSECAT00000017426	GO:0004842(ubiquitin-protein transferase activity);GO:0016887(ATPase activity);GO:0016567(protein ubiquitination);GO:0046872(metal ion binding);GO:0001525(angiogenesis);GO:0005730(nucleolus);GO:0005829(cytosol)	4.10668	2.74182	2.67155	5.61394	5.19545	7.76588	0.479054	-1.06174	0.00333476	down	yes
MSTRG.1504	RAD51	ENSECAT00000018765	GO:0000794(condensed nuclear chromosome);GO:1990426(mitotic recombination-dependent replication fork processing);GO:0070192(chromosome organization involved in meiotic cell cycle);GO:0000730(DNA recombinase assembly);GO:0000150(recombinase activity);GO:0003697(single-stranded DNA binding);GO:0003690(double-stranded DNA binding);GO:0000724(double-strand break repair via homologous recombination);G…	1.94472	3.44591	4.52879	1.40338	1.04661	0.514079	2.86076	1.5164	0.0035112	up	yes
MSTRG.21275	SERPINB11	ENSECAT00000026138;ENSECAT00000026168	GO:0010951(negative regulation of endopeptidase activity);GO:0004867(serine-type endopeptidase inhibitor activity);GO:0005615(extracellular space)	0.372888	6.84515	4.21657	1.13933	1.32124	0.131384	4.66938	2.22323	0.00386566	up	yes
MSTRG.18803	NECAP1	ENSECAT00000013822	GO:0006897(endocytosis);GO:0016020(membrane);GO:0005905(clathrin-coated pit);GO:0030125(clathrin vesicle coat)	3.30885	1.72585	1.82855	4.71151	4.01708	4.53044	0.490183	-1.02861	0.00392213	down	yes
MSTRG.15913	LAP3	ENSECAT00000019690	GO:0019538(protein metabolic process);GO:0030145(manganese ion binding);GO:0004177(aminopeptidase activity);GO:0008235(metalloexopeptidase activity);GO:0006508(proteolysis);GO:0005737(cytoplasm);GO:0005622(intracellular);GO:0008233(peptidase activity);GO:0005634(nucleus);GO:0005654(nucleoplasm);GO:0005739(mitochondrion);GO:0005829(cytosol);GO:0005925(focal adhesion);GO:0030496(midbody);GO:0070062…	15.2656	233.505	222.363	123.716	113.209	24.3003	5.42215	2.43887	0.00400691	up	yes
MSTRG.18628	PER2	ENSECAT00000014614;ENSECAT00000014506	GO:0005634(nucleus)	3.69993	1.80637	2.2397	4.33686	4.05056	6.1846	0.472897	-1.0804	0.00402013	down	yes
MSTRG.15161	NLRC5	ENSECAT00000015396	GO:0005524(ATP binding);GO:0000166(nucleotide binding);GO:0000979(RNA polymerase II core promoter sequence-specific DNA binding);GO:0032088(negative regulation of NF-kappaB transcription factor activity);GO:0043549(regulation of kinase activity);GO:0045087(innate immune response);GO:0045345(positive regulation of MHC class I biosynthetic process);GO:0045944(positive regulation of transcription fr…	3.23422	1.09461	1.25476	2.30804	2.31183	4.24857	0.487891	-1.03537	0.0041521	down	yes
MSTRG.12171	RIPOR3	ENSECAT00000005460	NA	4.00405	0.825756	1.1284	2.05887	2.6502	3.54712	0.461464	-1.11571	0.00417716	down	yes
MSTRG.3139	MAP3K3	ENSECAT00000009380;ENSECAT00000009384	GO:0031098(stress-activated protein kinase signaling cascade);GO:0007346(regulation of mitotic cell cycle);GO:0004674(protein serine/threonine kinase activity);GO:0006468(protein phosphorylation);GO:0005524(ATP binding);GO:0004672(protein kinase activity);GO:0042981(regulation of apoptotic process);GO:0005737(cytoplasm);GO:0023014(signal transduction by protein phosphorylation);GO:0032147(activat…	2.66902	1.41805	2.17713	5.18418	5.16694	5.81823	0.41645	-1.26378	0.00453379	down	yes
MSTRG.19158	ENSECAG00000024398	ENSECAT00000026230	GO:0045095(keratin filament);GO:0005882(intermediate filament);GO:0005198(structural molecule activity)	0.128382	10.3118	17.0824	3.72843	4.38108	0.154911	7.64461	2.93444	0.00470109	up	yes
MSTRG.15357	ENSECAG00000026862	ENSECAT00000029000	GO:0005960(glycine cleavage complex);GO:0019464(glycine decarboxylation via glycine cleavage system);GO:0005739(mitochondrion)	4.15847	7.82428	9.41079	4.98946	3.78148	3.01369	2.20628	1.14162	0.00472536	up	yes
MSTRG.13093	IFI27	ENSECAT00000018190	GO:0016021(integral component of membrane)	21.858	10.8652	8.60558	44.5084	31.054	70.156	0.189988	-2.39602	0.00476102	down	yes
MSTRG.12530	MLANA	ENSECAT00000009262	GO:0042470(melanosome);GO:0016020(membrane);GO:0016021(integral component of membrane);GO:0005789(endoplasmic reticulum membrane);GO:0005794(Golgi apparatus);GO:0005802(trans-Golgi network)	0.123208	2.99284	2.7431	1.18282	1.57551	0.172563	2.61583	1.38727	0.00478939	up	yes
MSTRG.8124	SLITRK6	ENSECAT00000013950	GO:0007409(axonogenesis);GO:0005887(integral component of plasma membrane);GO:0016020(membrane);GO:0016021(integral component of membrane);GO:0001964(startle response);GO:0002088(lens development in camera-type eye);GO:0002093(auditory receptor cell morphogenesis);GO:0007416(synapse assembly);GO:0007601(visual perception);GO:0008344(adult locomotory behavior);GO:0021562(vestibulocochlear nerve de…	0	1.87925	1.5495	0.132223	0.111283	0	2.81243	1.49182	0.00504221	up	yes
MSTRG.8267	AMMECR1L	ENSECAT00000024724	NA	5.38462	2.62363	2.65081	6.45611	5.52976	6.30924	0.483368	-1.04881	0.00539493	down	yes
MSTRG.8662	ITGAV	ENSECAT00000025048;ENSECAT00000025135	GO:0034765(regulation of ion transmembrane transport);GO:0008305(integrin complex);GO:0007229(integrin-mediated signaling pathway);GO:0007155(cell adhesion);GO:0016020(membrane);GO:0016021(integral component of membrane);GO:0001846(opsonin binding);GO:0001968(fibronectin binding);GO:0002020(protease binding);GO:0005080(protein kinase C binding);GO:0005245(voltage-gated calcium channel activity);G…	13.7477	22.3153	24.2886	14.4048	14.1046	8.95716	2.07442	1.05271	0.00541498	up	yes
MSTRG.10801	ENSECAG00000006631	ENSECAT00000004176;ENSECAT00000005047;ENSECAT00000006593	GO:0005694(chromosome);GO:0000786(nucleosome);GO:0006334(nucleosome assembly);GO:0003677(DNA binding);GO:0046982(protein heterodimerization activity);GO:0005634(nucleus)	0.839552	28.2569	27.4651	10.703	7.1269	0.604508	9.64527	3.26982	0.00563831	up	yes
MSTRG.11507	SNX18	ENSECAT00000014994;ENSECAT00000029077	GO:0035091(phosphatidylinositol binding);GO:0031410(cytoplasmic vesicle);GO:0005546(phosphatidylinositol-4,5-bisphosphate binding);GO:0000281(mitotic cytokinesis);GO:0006897(endocytosis);GO:0016197(endosomal transport);GO:0036089(cleavage furrow formation);GO:0043547(positive regulation of GTPase activity);GO:0030136(clathrin-coated vesicle);GO:0031234(extrinsic component of cytoplasmic side of p…	4.46353	2.40659	2.43473	6.20243	5.617	10.5121	0.365886	-1.45054	0.00620987	down	yes
MSTRG.13342	SMC2	ENSECAT00000020541	GO:0051276(chromosome organization);GO:0005694(chromosome);GO:0005524(ATP binding);GO:0005634(nucleus);GO:0046982(protein heterodimerization activity);GO:0007076(mitotic chromosome condensation);GO:0010032(meiotic chromosome condensation);GO:0045132(meiotic chromosome segregation);GO:0051383(kinetochore organization);GO:0000228(nuclear chromosome);GO:0000793(condensed chromosome);GO:0000796(conde…	1.89552	4.60088	6.02148	3.21523	2.50082	1.55255	2.1699	1.11763	0.00644285	up	yes
MSTRG.6779	FAM49A	ENSECAT00000015648	GO:0005622(intracellular)	0.557019	4.24007	4.53219	2.40592	3.17813	0.941988	2.24559	1.1671	0.00696736	up	yes
MSTRG.15886	LGI2	ENSECAT00000017365	GO:0005615(extracellular space)	0.221467	3.21052	3.29479	2.53174	1.62182	0.58934	2.19516	1.13433	0.00724653	up	yes
MSTRG.9977	PADI4	ENSECAT00000011664	GO:0036414(histone citrullination);GO:0018101(protein citrullination);GO:0004668(protein-arginine deiminase activity);GO:0005737(cytoplasm);GO:0005634(nucleus);GO:0005509(calcium ion binding);GO:0016990(arginine deiminase activity);GO:0034618(arginine binding);GO:0042803(protein homodimerization activity);GO:0006325(chromatin organization);GO:0006334(nucleosome assembly);GO:0006338(chromatin remo…	0.0348376	2.89095	3.45428	1.03776	1.6983	0.0671661	3.0161	1.59269	0.00731381	up	yes
MSTRG.4231	ENSECAG00000013056	ENSECAT00000013518;ENSECAT00000013530	NA	4.6696	97.775	118.752	14.1147	2.34606	0.493044	45.5139	5.50823	0.00758742	up	yes
MSTRG.15269	HAS3	ENSECAT00000025045	GO:0085029(extracellular matrix assembly);GO:0045226(extracellular polysaccharide biosynthetic process);GO:0030213(hyaluronan biosynthetic process);GO:0050501(hyaluronan synthase activity);GO:0007155(cell adhesion);GO:0005887(integral component of plasma membrane);GO:0016020(membrane);GO:0016021(integral component of membrane);GO:0045893(positive regulation of transcription, DNA-templated);GO:190…	2.23977	9.22585	11.9953	4.13815	5.87648	2.63095	2.80608	1.48855	0.00761166	up	yes
MSTRG.11575	ENSECAG00000019903	ENSECAT00000021069	NA	0.551297	0.179425	0	0.827015	0.753445	1.53644	0.490997	-1.02621	0.00762612	down	yes
MSTRG.17357	POU2F1	ENSECAT00000009860	GO:0003700(transcription factor activity, sequence-specific DNA binding);GO:0043565(sequence-specific DNA binding);GO:0006351(transcription, DNA-templated);GO:0006355(regulation of transcription, DNA-templated);GO:0003677(DNA binding);GO:0005634(nucleus);GO:0000979(RNA polymerase II core promoter sequence-specific DNA binding);GO:0000983(transcription factor activity, RNA polymerase II core promo…	2.02669	3.09831	3.02188	0.703768	0.787496	1.05239	2.20153	1.1385	0.00797094	up	yes
MSTRG.15343	ENSECAG00000016036	ENSECAT00000016807	NA	3.14228	0.292339	0.266898	3.06167	3.10349	3.13434	0.278515	-1.84417	0.00805135	down	yes
MSTRG.20142	SYTL2	ENSECAT00000007290	GO:0070382(exocytic vesicle);GO:0017137(Rab GTPase binding);GO:0006887(exocytosis);GO:0005544(calcium-dependent phospholipid binding);GO:0006886(intracellular protein transport);GO:0006906(vesicle fusion);GO:0030276(clathrin binding);GO:0019905(syntaxin binding);GO:0005509(calcium ion binding);GO:0005886(plasma membrane);GO:0001786(phosphatidylserine binding);GO:0005546(phosphatidylinositol-4,5-b…	0.44982	6.19657	9.87341	5.08542	4.24066	1.22916	2.99564	1.58286	0.00821274	up	yes
MSTRG.14521	EID3	ENSECAT00000006832	GO:0030915(Smc5-Smc6 complex);GO:0006281(DNA repair);GO:0005634(nucleus);GO:0005730(nucleolus)	0	4.64827	4.4592	0	0	0	6.53171	2.70746	0.00865859	up	yes
MSTRG.20466	ENSECAG00000003792	ENSECAT00000003643	GO:0032197(transposition, RNA-mediated);GO:0030529(intracellular ribonucleoprotein complex);GO:0003727(single-stranded RNA binding)	0	3.7631	4.30973	0	0	0	5.86622	2.55243	0.00869001	up	yes
MSTRG.10876	ENSECAG00000010913	ENSECAT00000012758	GO:0019882(antigen processing and presentation);GO:0042612(MHC class I protein complex);GO:0002474(antigen processing and presentation of peptide antigen via MHC class I);GO:0042605(peptide antigen binding);GO:0005102(receptor binding);GO:0005886(plasma membrane);GO:0002376(immune system process);GO:0006955(immune response);GO:0016020(membrane);GO:0016021(integral component of membrane)	1.71664	0.601094	0.821999	2.70845	2.52773	5.38069	0.339179	-1.55988	0.0087216	down	yes
MSTRG.6549	MCFD2	ENSECAT00000000364	GO:0005509(calcium ion binding)	2.59648	4.49609	3.44427	1.59546	0.968008	0.674736	2.62805	1.39399	0.00879446	up	yes
MSTRG.7731	ENSECAG00000024811	ENSECAT00000026741	GO:0005634(nucleus);GO:0005737(cytoplasm);GO:0006355(regulation of transcription, DNA-templated);GO:0003700(transcription factor activity, sequence-specific DNA binding)	2.67636	1.63859	0.909528	3.14218	3.34501	4.05627	0.460516	-1.11868	0.00899352	down	yes
MSTRG.17868	S100A12	ENSECAT00000009966	GO:0046872(metal ion binding);GO:0005509(calcium ion binding);GO:0050786(RAGE receptor binding);GO:0006805(xenobiotic metabolic process);GO:0031640(killing of cells of other organism);GO:0043123(positive regulation of I-kappaB kinase/NF-kappaB signaling);GO:0050832(defense response to fungus);GO:0061844(antimicrobial humoral immune response mediated by antimicrobial peptide);GO:0005634(nucleus);G…	3.1205	14.9658	9.40791	1.94424	3.57104	0.954384	5.34929	2.41935	0.00908816	up	yes
MSTRG.1614	SLC7A8	ENSECAT00000014970	GO:0015695(organic cation transport);GO:0015804(neutral amino acid transport);GO:1901998(toxin transport);GO:1902475(L-alpha-amino acid transmembrane transport);GO:0015179(L-amino acid transmembrane transporter activity);GO:0006865(amino acid transport);GO:0015297(antiporter activity);GO:0003333(amino acid transmembrane transport);GO:0015175(neutral amino acid transmembrane transporter activity);…	0.92774	17.4838	29.126	18.1321	14.1233	3.81253	3.36153	1.74912	0.0105946	up	yes
MSTRG.17271	INSIG1	ENSECAT00000021382	GO:0008203(cholesterol metabolic process);GO:0008202(steroid metabolic process);GO:0006629(lipid metabolic process);GO:0005789(endoplasmic reticulum membrane);GO:0005783(endoplasmic reticulum);GO:0016020(membrane);GO:0016021(integral component of membrane);GO:0006641(triglyceride metabolic process);GO:0006695(cholesterol biosynthetic process);GO:0006991(response to sterol depletion);GO:0010894(ne…	2.1243	21.6359	19.1911	8.46476	9.41384	1.3953	5.31159	2.40914	0.0106312	up	yes
MSTRG.10719	RNF144B	ENSECAT00000002824	GO:0032436(positive regulation of proteasomal ubiquitin-dependent protein catabolic process);GO:0031624(ubiquitin conjugating enzyme binding);GO:0004842(ubiquitin-protein transferase activity);GO:0031966(mitochondrial membrane);GO:0016567(protein ubiquitination);GO:0042787(protein ubiquitination involved in ubiquitin-dependent protein catabolic process);GO:0000209(protein polyubiquitination);GO:0…	2.22236	6.91065	5.05114	2.95345	2.90426	1.2075	2.53396	1.3414	0.0108536	up	yes
MSTRG.14032	ENSECAG00000015117	ENSECAT00000015755;ENSECAT00000015797	GO:0045095(keratin filament);GO:0005882(intermediate filament)	0.264523	3.5805	5.39494	1.64946	2.01123	0.0258102	3.6834	1.88104	0.010927	up	yes
MSTRG.14955	ENSECAG00000010777	ENSECAT00000011168	GO:0007605(sensory perception of sound)	0.901028	5.99324	9.47637	3.81299	2.88647	0.563359	3.84783	1.94404	0.0109944	up	yes
MSTRG.21221	RAB27B	ENSECAT00000013912	GO:0042470(melanosome);GO:0030141(secretory granule);GO:0045921(positive regulation of exocytosis);GO:0032402(melanosome transport);GO:0003924(GTPase activity);GO:0005525(GTP binding);GO:0019003(GDP binding);GO:0019904(protein domain specific binding);GO:0031489(myosin V binding);GO:0071985(multivesicular body sorting pathway);GO:0005794(Golgi apparatus);GO:0005795(Golgi stack);GO:0030140(trans-G…	4.72031	7.51972	6.21584	2.72229	3.61641	1.94304	2.31118	1.20863	0.0111342	up	yes
MSTRG.1419	B2M	ENSECAT00000001009	GO:0042612(MHC class I protein complex);GO:0002474(antigen processing and presentation of peptide antigen via MHC class I);GO:0002376(immune system process);GO:0005576(extracellular region);GO:0006955(immune response);GO:0042802(identical protein binding);GO:0001895(retina homeostasis);GO:0001916(positive regulation of T cell mediated cytotoxicity);GO:0002237(response to molecule of bacterial ori…	132.213	85.031	62.5086	163.902	136.805	247.923	0.359291	-1.47678	0.0111617	down	yes
MSTRG.2304	ZNF175	ENSECAT00000027040	GO:0006355(regulation of transcription, DNA-templated);GO:0003700(transcription factor activity, sequence-specific DNA binding);GO:0003676(nucleic acid binding);GO:0006366(transcription from RNA polymerase II promoter);GO:0005622(intracellular);GO:0046872(metal ion binding);GO:0000977(RNA polymerase II regulatory region sequence-specific DNA binding);GO:0001227(transcriptional repressor activity,…	0.460707	0.316944	0.438985	1.53315	1.60373	2.63006	0.447249	-1.16085	0.0115071	down	yes
MSTRG.18559	SLC16A14	ENSECAT00000019696	GO:0005887(integral component of plasma membrane);GO:0055085(transmembrane transport);GO:0016021(integral component of membrane);GO:0016020(membrane);GO:0008028(monocarboxylic acid transmembrane transporter activity);GO:0015718(monocarboxylic acid transport)	2.48405	0.87149	0.914564	1.94839	1.81656	4.05953	0.466063	-1.1014	0.0121186	down	yes
MSTRG.17934	SELENBP1	ENSECAT00000019402;ENSECAT00000019577	GO:0008430(selenium binding);GO:0001650(fibrillar center);GO:0005615(extracellular space);GO:0005730(nucleolus);GO:0070062(extracellular exosome)	18.9744	76.465	61.5164	29.4819	40.7563	14.8429	3.30084	1.72283	0.0122775	up	yes
MSTRG.18457	PECR	ENSECAT00000013827	GO:0005102(receptor binding);GO:0019166(trans-2-enoyl-CoA reductase (NADPH) activity);GO:0033306(phytol metabolic process);GO:0055114(oxidation-reduction process);GO:0005739(mitochondrion);GO:0005777(peroxisome)	0.164281	5.7536	3.83901	2.48071	1.64482	0.902862	2.77846	1.47429	0.0129542	up	yes
MSTRG.3238	IFI35	ENSECAT00000001791	GO:0005634(nucleus)	4.36765	1.87408	1.87215	4.99611	3.59338	8.21654	0.388685	-1.36333	0.0131304	down	yes
MSTRG.6533	ENSECAG00000012644	ENSECAT00000013363	GO:0030100(regulation of endocytosis);GO:0005672(transcription factor TFIIA complex);GO:0006367(transcription initiation from RNA polymerase II promoter);GO:0006897(endocytosis);GO:0003713(transcription coactivator activity);GO:1903506(regulation of nucleic acid-templated transcription);GO:0006366(transcription from RNA polymerase II promoter)	3.4261	5.78456	4.46508	2.93589	2.2536	1.69037	2.02827	1.02025	0.0133755	up	yes
MSTRG.22548	AMMECR1	ENSECAT00000011114	GO:0005634(nucleus)	2.04004	4.28137	3.23774	1.39165	1.07397	0.231227	2.99318	1.58168	0.0133962	up	yes
MSTRG.6166	CHST10	ENSECAT00000018844	GO:0016051(carbohydrate biosynthetic process);GO:0008146(sulfotransferase activity);GO:0000139(Golgi membrane);GO:0005975(carbohydrate metabolic process);GO:0016740(transferase activity);GO:0005794(Golgi apparatus);GO:0016021(integral component of membrane);GO:0016020(membrane)	2.96356	2.22814	1.48012	3.63737	4.24002	6.06073	0.461689	-1.11501	0.0135834	down	yes
MSTRG.6269	IL36G	ENSECAT00000017887	GO:0019221(cytokine-mediated signaling pathway);GO:0005149(interleukin-1 receptor binding);GO:0005125(cytokine activity);GO:0005615(extracellular space);GO:0005576(extracellular region);GO:0006955(immune response);GO:0006954(inflammatory response);GO:0010469(regulation of receptor activity)	0.234132	2.00528	1.54282	0.988447	0.835113	0.0392663	2.12749	1.08915	0.013696	up	yes
MSTRG.20351	NRIP3	ENSECAT00000010118	GO:0004190(aspartic-type endopeptidase activity);GO:0006508(proteolysis)	0.232861	2.05219	1.8373	0.628499	0.278364	0.35958	2.28758	1.19382	0.0139536	up	yes
MSTRG.4527	TSPAN4	ENSECAT00000013475	GO:0007166(cell surface receptor signaling pathway);GO:0005887(integral component of plasma membrane);GO:0016021(integral component of membrane);GO:0016020(membrane);GO:0003823(antigen binding);GO:0005178(integrin binding);GO:0006461(protein complex assembly);GO:0005886(plasma membrane);GO:0005925(focal adhesion);GO:0031982(vesicle)	3.31056	1.66346	1.61631	2.89023	4.23341	6.15661	0.440343	-1.1833	0.0142913	down	yes
MSTRG.21719	NOV	ENSECAT00000024697	GO:0060548(negative regulation of cell death);GO:0005178(integrin binding);GO:0008201(heparin binding);GO:0001558(regulation of cell growth);GO:0005520(insulin-like growth factor binding);GO:0007155(cell adhesion);GO:0007267(cell-cell signaling);GO:0007165(signal transduction);GO:0005576(extracellular region);GO:0005578(proteinaceous extracellular matrix);GO:0005112(Notch binding);GO:0001525(angi…	1.16233	1.2386	1.26572	3.51863	4.62339	6.40816	0.367999	-1.44222	0.0143688	down	yes
MSTRG.5572	CD74	ENSECAT00000008901	GO:0042289(MHC class II protein binding);GO:0006886(intracellular protein transport);GO:0019882(antigen processing and presentation);GO:0006955(immune response);GO:0016021(integral component of membrane);GO:0016020(membrane);GO:0001540(amyloid-beta binding);GO:0004896(cytokine receptor activity);GO:0019955(cytokine binding);GO:0023026(MHC class II protein complex binding);GO:0035718(macrophage mi…	15.4234	5.57158	5.93816	11.8213	12.4056	31.5167	0.298398	-1.74469	0.0148869	down	yes
MSTRG.10904	ENSECAG00000024771	ENSECAT00000026764;ENSECAT00000026772	GO:0016020(membrane);GO:0016021(integral component of membrane);GO:0002474(antigen processing and presentation of peptide antigen via MHC class I);GO:0042605(peptide antigen binding);GO:0005102(receptor binding);GO:0005886(plasma membrane)	10.3136	4.12356	3.84978	6.90318	8.17038	17.6219	0.36328	-1.46085	0.0149903	down	yes
MSTRG.21705	TRPS1	ENSECAT00000018287	GO:0001085(RNA polymerase II transcription factor binding);GO:0001228(transcriptional activator activity, RNA polymerase II transcription regulatory region sequence-specific binding);GO:0000977(RNA polymerase II regulatory region sequence-specific DNA binding);GO:0005667(transcription factor complex);GO:0003682(chromatin binding);GO:0045944(positive regulation of transcription from RNA polymerase…	6.51163	10.7038	8.69746	1.0225	2.90988	0.80022	4.87092	2.2842	0.0150391	up	yes
MSTRG.17424	SERPINC1	ENSECAT00000015353	GO:0008201(heparin binding);GO:0010951(negative regulation of endopeptidase activity);GO:0004867(serine-type endopeptidase inhibitor activity);GO:0005615(extracellular space);GO:0030193(regulation of blood coagulation);GO:2000266(regulation of blood coagulation, intrinsic pathway);GO:0002020(protease binding);GO:0042802(identical protein binding);GO:0070062(extracellular exosome);GO:0072562(blood…	0.084698	2.5313	2.81652	1.18353	1.69338	0.01261	2.64392	1.40268	0.0152927	up	yes
MSTRG.10982	ENSECAG00000021796	ENSECAT00000023314	GO:0042613(MHC class II protein complex);GO:0002504(antigen processing and presentation of peptide or polysaccharide antigen via MHC class II);GO:0019882(antigen processing and presentation);GO:0002376(immune system process);GO:0006955(immune response);GO:0016020(membrane);GO:0016021(integral component of membrane)	6.68982	3.10877	1.84852	5.8431	5.3216	12.3406	0.335688	-1.57481	0.015676	down	yes
MSTRG.9629	RIMKLA	ENSECAT00000005929	GO:0072590(N-acetyl-L-aspartate-L-glutamate ligase activity);GO:0006464(cellular protein modification process);GO:0046872(metal ion binding);GO:0005524(ATP binding);GO:0003824(catalytic activity);GO:0005737(cytoplasm);GO:0000166(nucleotide binding)	0.278855	2.31785	1.75683	1.28269	0.882846	0.123369	2.16244	1.11266	0.015752	up	yes
MSTRG.9255	GPR156	ENSECAT00000026585	GO:0004965(G-protein coupled GABA receptor activity);GO:0007186(G-protein coupled receptor signaling pathway);GO:0004930(G-protein coupled receptor activity);GO:0016021(integral component of membrane);GO:0016020(membrane);GO:0005886(plasma membrane)	0.171303	1.24217	2.16641	0.614179	0.575917	0.285797	2.02057	1.01476	0.0159793	up	yes
MSTRG.7819	ENSECAG00000002501	ENSECAT00000002336	GO:0032197(transposition, RNA-mediated);GO:0030529(intracellular ribonucleoprotein complex);GO:0003727(single-stranded RNA binding)	0.097377	1.20542	1.14483	0.134893	0	0.127083	2.11935	1.08362	0.0161355	up	yes
MSTRG.2790	KIAA0408	ENSECAT00000025453	NA	1.95262	1.02724	0.648615	2.11488	2.33362	4.8008	0.401251	-1.31742	0.016722	down	yes
MSTRG.15951	PPP2R2C	ENSECAT00000015057	GO:0000159(protein phosphatase type 2A complex);GO:0070262(peptidyl-serine dephosphorylation);GO:0004722(protein serine/threonine phosphatase activity);GO:0019888(protein phosphatase regulator activity);GO:0000278(mitotic cell cycle);GO:0032502(developmental process);GO:0005829(cytosol);GO:0050790(regulation of catalytic activity)	0.015082	1.1612	2.28704	0.343651	0.463354	0.085428	2.37758	1.24949	0.0167383	up	yes
MSTRG.18525	WDFY1	ENSECAT00000020056	GO:0046872(metal ion binding);GO:0005545(1-phosphatidylinositol binding);GO:0034141(positive regulation of toll-like receptor 3 signaling pathway);GO:0034145(positive regulation of toll-like receptor 4 signaling pathway);GO:0005634(nucleus);GO:0005769(early endosome);GO:0005829(cytosol)	3.04586	2.67366	2.76034	6.58006	5.17119	8.78983	0.450348	-1.15089	0.0169306	down	yes
MSTRG.10877	ENSECAG00000016428	ENSECAT00000017219	GO:0002474(antigen processing and presentation of peptide antigen via MHC class I);GO:0042605(peptide antigen binding);GO:0005102(receptor binding);GO:0005886(plasma membrane);GO:0016020(membrane);GO:0016021(integral component of membrane)	1.88874	0.937511	0.661963	2.1642	2.45715	5.2981	0.373106	-1.42234	0.0171078	down	yes
MSTRG.18549	SLC19A3	ENSECAT00000016634	GO:0071934(thiamine transmembrane transport);GO:0051180(vitamin transport);GO:0016021(integral component of membrane);GO:0016020(membrane);GO:0015234(thiamine transmembrane transporter activity)	1.04848	4.21205	5.59817	2.26073	1.82965	0.1178	3.55615	1.83032	0.0172525	up	yes
ENSECAG00000024173	RNF157	ENSECAT00000026109;ENSECAT00000026122	NA	1.44375	0.899792	1.07904	2.10836	2.48763	3.99727	0.478565	-1.06321	0.0178497	down	yes
MSTRG.21122	ENSECAG00000019120	ENSECAT00000020255	GO:0006355(regulation of transcription, DNA-templated);GO:0003700(transcription factor activity, sequence-specific DNA binding);GO:0003676(nucleic acid binding)	4.10654	0.623551	0.52728	2.24554	1.27172	2.764	0.440878	-1.18155	0.0180676	down	yes
MSTRG.17671	FCER1G	ENSECAT00000009725	GO:0032998(Fc-epsilon receptor I complex);GO:0016020(membrane);GO:0009897(external side of plasma membrane);GO:0050766(positive regulation of phagocytosis);GO:0045087(innate immune response);GO:0042742(defense response to bacterium);GO:0042590(antigen processing and presentation of exogenous peptide antigen via MHC class I);GO:0038094(Fc-gamma receptor signaling pathway);GO:0030593(neutrophil che…	2.32106	1.40274	0.843117	2.81233	3.71481	6.85089	0.346133	-1.5306	0.0183742	down	yes
MSTRG.3297	KRT36	ENSECAT00000005479;ENSECAT00000005649	GO:0005882(intermediate filament);GO:0005198(structural molecule activity);GO:0030280(structural constituent of epidermis);GO:0045616(regulation of keratinocyte differentiation);GO:0045111(intermediate filament cytoskeleton);GO:0070062(extracellular exosome)	0.138674	12.7704	16.6654	7.37045	8.56788	0.345635	5.85125	2.54875	0.0185065	up	yes
MSTRG.10538	LEF1	ENSECAT00000021256	GO:0001649(osteoblast differentiation);GO:0030331(estrogen receptor binding);GO:0042100(B cell proliferation);GO:0001756(somitogenesis);GO:0008013(beta-catenin binding);GO:0043401(steroid hormone mediated signaling pathway);GO:0003705(transcription factor activity, RNA polymerase II distal enhancer sequence-specific binding);GO:0005667(transcription factor complex);GO:0060070(canonical Wnt signal…	0.457871	8.81408	15.414	6.72378	4.89152	0.450365	5.07754	2.34413	0.0185999	up	yes
MSTRG.4028	TMEM11	ENSECAT00000003425	GO:0031305(integral component of mitochondrial inner membrane);GO:0007005(mitochondrion organization);GO:0005739(mitochondrion)	0.884479	0	0	0.576621	1.29662	1.08039	0.471056	-1.08603	0.0189436	down	yes
MSTRG.19919	IER2	ENSECAT00000009173	GO:0006366(transcription from RNA polymerase II promoter);GO:0000977(RNA polymerase II regulatory region sequence-specific DNA binding);GO:0001228(transcriptional activator activity, RNA polymerase II transcription regulatory region sequence-specific binding);GO:0003677(DNA binding);GO:0045944(positive regulation of transcription from RNA polymerase II promoter);GO:0048870(cell motility);GO:00056…	12.2299	5.43253	7.35961	2.1755	1.57268	1.60766	2.5523	1.3518	0.0192971	up	yes
MSTRG.11849	TMX4	ENSECAT00000007637	GO:0034976(response to endoplasmic reticulum stress);GO:0003756(protein disulfide isomerase activity);GO:0006457(protein folding);GO:0005783(endoplasmic reticulum);GO:0045454(cell redox homeostasis);GO:0016020(membrane);GO:0016021(integral component of membrane)	1.83052	1.80746	0.909626	3.78068	3.7941	3.69552	0.477852	-1.06537	0.0194405	down	yes
MSTRG.15204	TK2	ENSECAT00000007447	GO:0009165(nucleotide biosynthetic process);GO:0019206(nucleoside kinase activity);GO:0006139(nucleobase-containing compound metabolic process);GO:0005524(ATP binding)	3.13712	0.967683	1.41785	2.43897	4.30288	6.12167	0.369549	-1.43616	0.0196688	down	yes
MSTRG.18335	ENSECAG00000009020	ENSECAT00000009160	NA	1.77019	0.973378	0.604103	3.20403	1.86719	3.40039	0.436762	-1.19508	0.0198053	down	yes
MSTRG.11447	RNF180	ENSECAT00000012037	GO:0042428(serotonin metabolic process);GO:0042415(norepinephrine metabolic process);GO:0030534(adult behavior);GO:0000209(protein polyubiquitination);GO:0032436(positive regulation of proteasomal ubiquitin-dependent protein catabolic process);GO:0031624(ubiquitin conjugating enzyme binding);GO:0061630(ubiquitin protein ligase activity);GO:0005622(intracellular);GO:0016020(membrane);GO:0016021(in…	0.756538	3.36665	4.89023	2.85149	2.31879	0.67861	2.31185	1.20905	0.0198696	up	yes
MSTRG.3078	ABCA8	ENSECAT00000021235	GO:0042626(ATPase activity, coupled to transmembrane movement of substances);GO:0006869(lipid transport);GO:0016887(ATPase activity);GO:0005743(mitochondrial inner membrane);GO:0005524(ATP binding);GO:0055085(transmembrane transport);GO:0016021(integral component of membrane);GO:0000166(nucleotide binding);GO:0016020(membrane);GO:0006810(transport)	3.94889	5.08565	4.32069	13.1139	15.5269	25.4828	0.284691	-1.81253	0.0199063	down	yes
MSTRG.20310	APBB1	ENSECAT00000015063;ENSECAT00000015067	GO:0008134(transcription factor binding);GO:0001540(amyloid-beta binding);GO:0006355(regulation of transcription, DNA-templated);GO:0005634(nucleus);GO:0005737(cytoplasm);GO:0003682(chromatin binding);GO:0042393(histone binding);GO:0070064(proline-rich region binding);GO:0000122(negative regulation of transcription from RNA polymerase II promoter);GO:0006974(cellular response to DNA damage stimul…	1.72911	1.56579	1.45948	3.06825	3.69875	5.53133	0.464059	-1.10762	0.0201468	down	yes
MSTRG.15437	APRT	ENSECAT00000029081	GO:0009116(nucleoside metabolic process);GO:0002055(adenine binding);GO:0003999(adenine phosphoribosyltransferase activity);GO:0016208(AMP binding);GO:0006166(purine ribonucleoside salvage);GO:0006168(adenine salvage);GO:0007625(grooming behavior);GO:0046083(adenine metabolic process);GO:0005654(nucleoplasm);GO:0005829(cytosol);GO:0070062(extracellular exosome)	4.46742	7.99749	8.1823	3.72999	5.51637	2.62747	2.12578	1.08799	0.0203725	up	yes
MSTRG.3314	KRT39	ENSECAT00000013426	GO:0005882(intermediate filament);GO:0005198(structural molecule activity)	0.192474	9.9219	11.9055	6.79745	5.89825	0.277815	4.90308	2.29369	0.0206524	up	yes
ENSECAG00000017114	TBX5	ENSECAT00000018271	GO:0006366(transcription from RNA polymerase II promoter);GO:0006351(transcription, DNA-templated);GO:0006355(regulation of transcription, DNA-templated);GO:0003677(DNA binding);GO:0005634(nucleus);GO:0003700(transcription factor activity, sequence-specific DNA binding);GO:0000977(RNA polymerase II regulatory region sequence-specific DNA binding);GO:0000978(RNA polymerase II core promoter proxima…	0.015044	0.057312	0.021572	0.633379	0.957225	1.44162	0.4962	-1.01101	0.0211096	down	yes
MSTRG.12067	ARHGAP40	ENSECAT00000021333	GO:0007165(signal transduction)	1.19217	2.88426	5.43928	1.15117	1.55491	0.136692	3.33845	1.73918	0.021189	up	yes
MSTRG.13638	ASS1	ENSECAT00000007510	GO:0006526(arginine biosynthetic process);GO:0005524(ATP binding);GO:0005737(cytoplasm);GO:0004055(argininosuccinate synthase activity);GO:0000050(urea cycle);GO:0000053(argininosuccinate metabolic process);GO:0003723(RNA binding);GO:0016597(amino acid binding);GO:0042802(identical protein binding);GO:0000052(citrulline metabolic process);GO:0006531(aspartate metabolic process);GO:0007623(circadi…	4.88901	12.3442	19.7656	9.96985	8.53811	3.98949	2.59853	1.3777	0.0213705	up	yes
MSTRG.3302	KRT26	ENSECAT00000013369	GO:0005882(intermediate filament);GO:0005198(structural molecule activity);GO:0070062(extracellular exosome)	0.253929	30.1654	39.3429	21.3473	15.1781	0.56251	9.16096	3.1955	0.0218362	up	yes
MSTRG.20361	SNORA23	ENSECAT00000027363	NA	1.84791	0	0	1.8288	3.96047	2.4032	0.25229	-1.98685	0.02185	down	yes
MSTRG.15056	PGFS	ENSECAT00000019928	GO:0016491(oxidoreductase activity);GO:0055114(oxidation-reduction process)	18.7068	6.57389	3.90998	9.61923	14.8155	34.5432	0.25031	-1.99821	0.0220595	down	yes
MSTRG.5600	SPINK6	ENSECAT00000024303	GO:0004867(serine-type endopeptidase inhibitor activity);GO:1900004(negative regulation of serine-type endopeptidase activity);GO:0005576(extracellular region)	0.09104	23.4583	9.72174	6.98038	6.03095	0.480672	6.33237	2.66275	0.0227139	up	yes
MSTRG.15142	ENSECAG00000001810	ENSECAT00000004421	GO:0052689(carboxylic ester hydrolase activity);GO:0016787(hydrolase activity)	34.0732	14.6479	14.9819	26.9367	22.7825	57.0871	0.377198	-1.40661	0.0229964	down	yes
MSTRG.12097	ADA	ENSECAT00000008811	GO:0004000(adenosine deaminase activity);GO:0042110(T cell activation);GO:0009168(purine ribonucleoside monophosphate biosynthetic process);GO:0019239(deaminase activity);GO:0005829(cytosol);GO:0009897(external side of plasma membrane);GO:0006154(adenosine catabolic process);GO:0043103(hypoxanthine salvage);GO:0046103(inosine biosynthetic process);GO:0060169(negative regulation of adenosine recep…	3.72417	14.9472	20.0937	9.03218	13.5	5.73686	2.32051	1.21444	0.0232755	up	yes
MSTRG.12190	BCAS1	ENSECAT00000013888	GO:0070062(extracellular exosome)	0.664275	4.67095	4.49555	1.80288	2.4734	0.012474	3.54589	1.82615	0.0232902	up	yes
MSTRG.19159	ENSECAG00000009201	ENSECAT00000026859;ENSECAT00000010094	GO:0045095(keratin filament);GO:0005882(intermediate filament);GO:0005198(structural molecule activity)	2.70103	363.027	403.129	164.09	191.81	4.62901	19.3061	4.27098	0.023358	up	yes
ENSECAG00000016225	TMEM144	ENSECAT00000017141	GO:0034219(carbohydrate transmembrane transport);GO:0015144(carbohydrate transmembrane transporter activity);GO:0016021(integral component of membrane);GO:0016020(membrane)	0.431038	1.16946	2.04264	0.760232	0.615654	0.047893	2.05777	1.04108	0.0234067	up	yes
MSTRG.22491	DRP2	ENSECAT00000020965	GO:0008270(zinc ion binding);GO:0046872(metal ion binding);GO:0005886(plasma membrane)	0.115537	1.42845	3.34944	0.688093	0.747025	0.081331	2.65968	1.41125	0.0234179	up	yes
MSTRG.21607	CCNE2	ENSECAT00000021826	GO:0045859(regulation of protein kinase activity);GO:0000082(G1/S transition of mitotic cell cycle);GO:0051726(regulation of cell cycle);GO:0005634(nucleus);GO:0016538(cyclin-dependent protein serine/threonine kinase regulator activity);GO:0000723(telomere maintenance);GO:0006270(DNA replication initiation);GO:0007129(synapsis);GO:0070192(chromosome organization involved in meiotic cell cycle);GO…	0.870563	3.32927	3.43568	2.4802	1.6759	0.464883	2.26689	1.18071	0.0236622	up	yes
MSTRG.10944	C2	ENSECAT00000005079	GO:0006956(complement activation);GO:0008236(serine-type peptidase activity);GO:0004252(serine-type endopeptidase activity);GO:0006508(proteolysis);GO:0016787(hydrolase activity);GO:0008233(peptidase activity);GO:0005576(extracellular region);GO:2000427(positive regulation of apoptotic cell clearance);GO:0005615(extracellular space);GO:0070062(extracellular exosome)	0.4372	0.36093	0.378071	1.30074	2.4567	2.90666	0.407898	-1.29372	0.0236905	down	yes
MSTRG.14950	ENSECAG00000009497	ENSECAT00000020335;ENSECAT00000009667	NA	3.86951	14.0671	17.8177	12.5668	10.562	3.86742	2.45251	1.29426	0.0237265	up	yes
MSTRG.1359	MAPK6	ENSECAT00000008503	GO:0000165(MAPK cascade);GO:0071310(cellular response to organic substance);GO:0010468(regulation of gene expression);GO:0004707(MAP kinase activity);GO:0006468(protein phosphorylation);GO:0005524(ATP binding);GO:0004672(protein kinase activity);GO:0005634(nucleus);GO:0005737(cytoplasm);GO:0019901(protein kinase binding);GO:0046982(protein heterodimerization activity);GO:0060999(positive regulati…	3.87593	13.0263	9.14772	6.31487	6.3373	2.39081	2.61553	1.3871	0.0237637	up	yes
MSTRG.10984	HLA-DMA	ENSECAT00000004234	GO:0042613(MHC class II protein complex);GO:0002504(antigen processing and presentation of peptide or polysaccharide antigen via MHC class II);GO:0019882(antigen processing and presentation);GO:0002376(immune system process);GO:0006955(immune response);GO:0016020(membrane);GO:0016021(integral component of membrane);GO:0023026(MHC class II protein complex binding);GO:0002503(peptide antigen assemb…	4.10874	2.17116	1.5351	4.40521	5.28278	12.7851	0.296145	-1.75563	0.0238713	down	yes
MSTRG.17562	ATF3	ENSECAT00000011931	GO:0006357(regulation of transcription from RNA polymerase II promoter);GO:0003677(DNA binding);GO:0005634(nucleus);GO:0006355(regulation of transcription, DNA-templated);GO:0003700(transcription factor activity, sequence-specific DNA binding);GO:0000976(transcription regulatory region sequence-specific DNA binding);GO:0000977(RNA polymerase II regulatory region sequence-specific DNA binding);GO:…	2.2461	4.70787	5.8246	1.81752	3.22094	1.69097	2.17766	1.12278	0.0246062	up	yes
MSTRG.6808	RRM2	ENSECAT00000007941	GO:0009263(deoxyribonucleotide biosynthetic process);GO:0004748(ribonucleoside-diphosphate reductase activity, thioredoxin disulfide as acceptor);GO:0055114(oxidation-reduction process);GO:0005971(ribonucleoside-diphosphate reductase complex)	0.356226	1.82389	2.37551	1.45244	0.816701	0.0821036	2.23051	1.15737	0.0248762	up	yes
MSTRG.18396	DNAJC6	ENSECAT00000017469	GO:0006898(receptor-mediated endocytosis);GO:0031982(vesicle);GO:0005622(intracellular);GO:0016191(synaptic vesicle uncoating);GO:0072318(clathrin coat disassembly);GO:2000369(regulation of clathrin-dependent endocytosis);GO:0014069(postsynaptic density);GO:0045202(synapse)	1.52303	15.5685	15.6296	8.83951	8.25549	0.872768	4.75943	2.25079	0.0249933	up	yes
MSTRG.8010	LCP1	ENSECAT00000025030	GO:0032432(actin filament bundle);GO:0005884(actin filament);GO:0051764(actin crosslink formation);GO:0051639(actin filament network formation);GO:0051017(actin filament bundle assembly);GO:0051015(actin filament binding);GO:0003779(actin binding);GO:0005509(calcium ion binding);GO:0005737(cytoplasm);GO:0005178(integrin binding);GO:0042802(identical protein binding);GO:0051020(GTPase binding);GO:…	4.13145	2.25063	1.66286	5.44649	3.46565	8.25327	0.395334	-1.33886	0.0251278	down	yes
MSTRG.7393	PLCD1	ENSECAT00000025706	GO:0035556(intracellular signal transduction);GO:0016042(lipid catabolic process);GO:0006629(lipid metabolic process);GO:0008081(phosphoric diester hydrolase activity);GO:0004435(phosphatidylinositol phospholipase C activity);GO:0016787(hydrolase activity);GO:0007165(signal transduction);GO:0004871(signal transducer activity);GO:0005509(calcium ion binding);GO:0001786(phosphatidylserine binding);…	4.26742	9.673	12.509	7.66768	7.87274	3.38108	2.10946	1.07687	0.0251951	up	yes
MSTRG.21377	FABP9	ENSECAT00000006436	GO:0008289(lipid binding);GO:0006810(transport)	0.780184	123.291	136.672	82.1897	72.4464	2.3244	12.536	3.648	0.0254432	up	yes
MSTRG.21138	FHOD3	ENSECAT00000022660	GO:0007015(actin filament organization);GO:0030837(negative regulation of actin filament polymerization);GO:0045214(sarcomere organization);GO:0051639(actin filament network formation);GO:0055003(cardiac myofibril assembly);GO:0030017(sarcomere)	0.834586	6.80389	8.6727	7.29429	6.08515	1.71159	2.23419	1.15975	0.0255104	up	yes
MSTRG.18852	GPRC5A	ENSECAT00000015594	GO:0007186(G-protein coupled receptor signaling pathway);GO:0004930(G-protein coupled receptor activity);GO:0016021(integral component of membrane);GO:0016020(membrane);GO:0045296(cadherin binding);GO:0005730(nucleolus);GO:0005886(plasma membrane);GO:0031982(vesicle);GO:0043231(intracellular membrane-bounded organelle);GO:0070062(extracellular exosome)	0.212551	3.54668	6.6669	2.92696	3.40519	0.815715	2.51968	1.33324	0.0255333	up	yes
MSTRG.3530	ENSECAG00000017636	ENSECAT00000018593	NA	6.12062	10.1266	9.51525	6.9742	4.81051	3.25879	2.10432	1.07335	0.0255485	up	yes
MSTRG.20783	OAS2	ENSECAT00000015485;ENSECAT00000015575	GO:0003725(double-stranded RNA binding);GO:0016779(nucleotidyltransferase activity);GO:0051607(defense response to virus);GO:0016740(transferase activity);GO:0003723(RNA binding);GO:0005524(ATP binding);GO:0006955(immune response);GO:0001730(2'-5'-oligoadenylate synthetase activity);GO:0006401(RNA catabolic process);GO:0006486(protein glycosylation);GO:0018377(protein myristoylation);GO:0005654(n…	1.19393	0.803705	1.02582	3.30136	2.74893	6.51013	0.342637	-1.54525	0.0257534	down	yes
MSTRG.12542	TYRP1	ENSECAT00000010239	GO:0008152(metabolic process);GO:0016491(oxidoreductase activity);GO:0046872(metal ion binding);GO:0055114(oxidation-reduction process);GO:0016020(membrane);GO:0016021(integral component of membrane);GO:0042803(protein homodimerization activity);GO:0046982(protein heterodimerization activity);GO:0006582(melanin metabolic process);GO:0030318(melanocyte differentiation);GO:0032438(melanosome organi…	1.39132	67.1966	52.0315	18.1793	20.3248	0.15721	17.2188	4.10591	0.0258946	up	yes
MSTRG.6179	LYG2	ENSECAT00000010219	GO:0016998(cell wall macromolecule catabolic process);GO:0009253(peptidoglycan catabolic process);GO:0003796(lysozyme activity);GO:0008152(metabolic process);GO:0016798(hydrolase activity, acting on glycosyl bonds);GO:0016787(hydrolase activity);GO:0042742(defense response to bacterium);GO:0050830(defense response to Gram-positive bacterium);GO:0005576(extracellular region)	0.163608	70.2114	54.8643	34.9774	26.3145	0.466695	13.9375	3.80089	0.025911	up	yes
ENSECAG00000023484	SKA1	ENSECAT00000025167	GO:0007059(chromosome segregation);GO:0051301(cell division);GO:0008017(microtubule binding);GO:0000278(mitotic cell cycle);GO:0031110(regulation of microtubule polymerization or depolymerization);GO:0000940(condensed chromosome outer kinetochore);GO:0005876(spindle microtubule);GO:0015630(microtubule cytoskeleton)	0.202652	1.40024	1.66428	1.11302	0.637036	0	2.00661	1.00476	0.0259431	up	yes
MSTRG.3779	SMTNL2	ENSECAT00000026832	NA	0.361633	1.95902	3.34339	1.64731	0.926069	0.500036	2.15556	1.10807	0.0261314	up	yes
MSTRG.12752	CDKN3	ENSECAT00000020590	GO:0007050(cell cycle arrest);GO:0004721(phosphoprotein phosphatase activity);GO:0008138(protein tyrosine/serine/threonine phosphatase activity);GO:0004722(protein serine/threonine phosphatase activity);GO:0006470(protein dephosphorylation);GO:0000082(G1/S transition of mitotic cell cycle);GO:0004725(protein tyrosine phosphatase activity);GO:0007049(cell cycle);GO:0035335(peptidyl-tyrosine dephos…	0.891832	2.66354	4.35657	1.94217	2.13008	0.652218	2.15968	1.11081	0.0263601	up	yes
MSTRG.5153	CIITA	ENSECAT00000025666;ENSECAT00000025579;ENSECAT00000025593	GO:0005524(ATP binding);GO:0000166(nucleotide binding);GO:0006355(regulation of transcription, DNA-templated);GO:0034341(response to interferon-gamma);GO:0045892(negative regulation of transcription, DNA-templated)	1.66033	0.493199	0.508509	1.04801	1.27676	3.13097	0.47299	-1.08012	0.0265805	down	yes
MSTRG.20333	CYB5R2	ENSECAT00000017276	GO:0004128(cytochrome-b5 reductase activity, acting on NAD(P)H);GO:0016491(oxidoreductase activity);GO:0055114(oxidation-reduction process);GO:0016020(membrane);GO:0016021(integral component of membrane);GO:0005634(nucleus);GO:0005739(mitochondrion)	1.38166	3.09024	5.69808	2.20373	1.75053	1.1428	2.2539	1.17242	0.0266871	up	yes
MSTRG.16390	SYNE1	ENSECAT00000019739;ENSECAT00000028872;ENSECAT00000011593	GO:0034993(LINC complex);GO:0005635(nuclear envelope);GO:0090286(cytoskeletal anchoring at nuclear membrane);GO:0003779(actin binding);GO:0051015(actin filament binding);GO:0016021(integral component of membrane);GO:0016020(membrane);GO:0003723(RNA binding);GO:0005521(lamin binding);GO:0019899(enzyme binding);GO:0007030(Golgi organization);GO:0042692(muscle cell differentiation);GO:0090292(nuclea…	7.95002	4.13757	4.11758	7.14764	9.9324	19.3934	0.347321	-1.52566	0.0267506	down	yes
MSTRG.10979	PSMB8	ENSECAT00000020177	GO:0000502(proteasome complex);GO:0005839(proteasome core complex);GO:0004298(threonine-type endopeptidase activity);GO:0051603(proteolysis involved in cellular protein catabolic process);GO:0004175(endopeptidase activity);GO:0006508(proteolysis);GO:0016787(hydrolase activity);GO:0008233(peptidase activity);GO:0005634(nucleus);GO:0005737(cytoplasm);GO:0019882(antigen processing and presentation);…	4.35916	2.39907	2.11795	5.5602	6.89466	17.2571	0.268185	-1.8987	0.0267856	down	yes
MSTRG.12998	FOS	ENSECAT00000014856	GO:0005667(transcription factor complex);GO:0006357(regulation of transcription from RNA polymerase II promoter);GO:0006366(transcription from RNA polymerase II promoter);GO:0003677(DNA binding);GO:0006355(regulation of transcription, DNA-templated);GO:0003700(transcription factor activity, sequence-specific DNA binding);GO:0000978(RNA polymerase II core promoter proximal region sequence-specific…	12.0698	1.49157	2.6739	6.30471	16.133	52.5228	0.10562	-3.24304	0.0273659	down	yes
MSTRG.11187	ENSECAG00000011109	ENSECAT00000011424	GO:0007186(G-protein coupled receptor signaling pathway);GO:0004930(G-protein coupled receptor activity);GO:0016021(integral component of membrane);GO:0016020(membrane);GO:0007166(cell surface receptor signaling pathway);GO:0004888(transmembrane signaling receptor activity)	2.59164	2.10437	1.62789	5.54978	5.49379	13.4173	0.286074	-1.80554	0.0273976	down	yes
MSTRG.18853	GPRC5D	ENSECAT00000017061	GO:0007186(G-protein coupled receptor signaling pathway);GO:0004930(G-protein coupled receptor activity);GO:0016021(integral component of membrane);GO:0016020(membrane);GO:0005886(plasma membrane)	1.52905	148.497	167.565	92.6921	81.0401	2.66265	13.4871	3.75351	0.0274028	up	yes
MSTRG.21958	ARSH	ENSECAT00000013122	GO:0008484(sulfuric ester hydrolase activity);GO:0008152(metabolic process);GO:0003824(catalytic activity);GO:0016020(membrane);GO:0016021(integral component of membrane)	0.424165	3.11179	4.80125	2.77858	2.36134	0.411458	2.47516	1.30752	0.0275311	up	yes
MSTRG.21433	ENSECAG00000017939	ENSECAT00000018938	NA	0.234747	1.91104	1.80756	1.31678	1.00144	0.0127213	2.1118	1.07848	0.0276858	up	yes
MSTRG.9316	TAGLN3	ENSECAT00000010210	GO:0051015(actin filament binding);GO:0000122(negative regulation of transcription from RNA polymerase II promoter);GO:0005634(nucleus);GO:0043209(myelin sheath)	0.354159	5.8616	3.32904	2.53421	2.23927	0.227473	3.06929	1.6179	0.0277791	up	yes
MSTRG.4307	PPP1R14B	ENSECAT00000011053	GO:0042325(regulation of phosphorylation);GO:0005737(cytoplasm);GO:0045087(innate immune response)	21.6803	18.9898	20.1154	52.4005	43.0608	34.2575	0.49463	-1.01558	0.0278147	down	yes
MSTRG.14857	BAMBI	ENSECAT00000003118	GO:0090263(positive regulation of canonical Wnt signaling pathway);GO:0030512(negative regulation of transforming growth factor beta receptor signaling pathway);GO:0016020(membrane);GO:0016021(integral component of membrane);GO:0005109(frizzled binding);GO:0008284(positive regulation of cell proliferation);GO:0008360(regulation of cell shape);GO:0010718(positive regulation of epithelial to mesenc…	3.20093	29.6431	42.4351	20.0194	16.4764	1.91373	6.11148	2.61152	0.0279682	up	yes
MSTRG.1010	TRPM1	ENSECAT00000008800;ENSECAT00000009109	GO:0071482(cellular response to light stimulus);GO:0051262(protein tetramerization);GO:0007216(G-protein coupled glutamate receptor signaling pathway);GO:0034220(ion transmembrane transport);GO:0098655(cation transmembrane transport);GO:0006811(ion transport);GO:0005216(ion channel activity);GO:0005261(cation channel activity);GO:0055085(transmembrane transport);GO:0016021(integral component of m…	0.0409371	5.59474	3.47227	2.43663	2.6575	0.0378112	3.33248	1.73659	0.0281427	up	yes
MSTRG.16147	AIDA	ENSECAT00000011645	GO:0048264(determination of ventral identity);GO:0035091(phosphatidylinositol binding);GO:0035556(intracellular signal transduction);GO:0016020(membrane);GO:0043508(negative regulation of JUN kinase activity)	4.0909	3.22184	1.44718	7.35405	7.26789	18.4206	0.239633	-2.0611	0.0283066	down	yes
MSTRG.5856	REEP5	ENSECAT00000007807	GO:0016020(membrane);GO:0016021(integral component of membrane);GO:0070062(extracellular exosome);GO:0071782(endoplasmic reticulum tubular network)	40.6109	28.2454	25.0945	37.5069	48.0935	74.602	0.459845	-1.12078	0.0283391	down	yes
MSTRG.19245	PMEL	ENSECAT00000021554	GO:0032438(melanosome organization);GO:0042470(melanosome);GO:0005887(integral component of plasma membrane);GO:0016020(membrane);GO:0016021(integral component of membrane);GO:0048066(developmental pigmentation);GO:0042802(identical protein binding);GO:0005789(endoplasmic reticulum membrane);GO:0005794(Golgi apparatus);GO:0032585(multivesicular body membrane)	2.53729	76.3823	72.884	27.2399	28.7267	0.808351	14.3112	3.83907	0.0284007	up	yes
MSTRG.12120	SNX21	ENSECAT00000023028	GO:0035091(phosphatidylinositol binding);GO:0005546(phosphatidylinositol-4,5-bisphosphate binding);GO:0032266(phosphatidylinositol-3-phosphate binding);GO:0031901(early endosome membrane)	3.73775	1.93733	1.67154	2.57784	4.38232	5.38915	0.49928	-1.00208	0.0289004	down	yes
MSTRG.19161	ENSECAG00000015478	ENSECAT00000005437;ENSECAT00000016888	GO:0045095(keratin filament);GO:0005882(intermediate filament);GO:0005198(structural molecule activity)	8.27846	1177.44	1186.85	524.746	634.284	12.8248	21.5578	4.43014	0.0289549	up	yes
MSTRG.3300	ENSECAG00000015178	ENSECAT00000016538;ENSECAT00000003236;ENSECAT00000014215;ENSECAT00000016384	GO:0005882(intermediate filament);GO:0005198(structural molecule activity)	8.86833	993.826	881.982	449.564	459.752	11.883	19.3651	4.27539	0.0290495	up	yes
MSTRG.522	STOX1	ENSECAT00000023761	GO:0000977(RNA polymerase II regulatory region sequence-specific DNA binding);GO:0008284(positive regulation of cell proliferation);GO:0010468(regulation of gene expression);GO:0010628(positive regulation of gene expression);GO:0010629(negative regulation of gene expression);GO:0010800(positive regulation of peptidyl-threonine phosphorylation);GO:0010821(regulation of mitochondrion organization);…	0.280338	2.82624	2.78039	2.47233	1.60992	0.320165	2.13562	1.09465	0.0293899	up	yes
ENSECAG00000000006	GAD2	ENSECAT00000000079	GO:0016829(lyase activity);GO:0016831(carboxy-lyase activity);GO:0019752(carboxylic acid metabolic process);GO:0003824(catalytic activity);GO:0030170(pyridoxal phosphate binding);GO:0005737(cytoplasm);GO:0030424(axon);GO:0045202(synapse)	0	1.34865	2.11699	1.3197	0.723149	0.012254	2.1127	1.07909	0.0294652	up	yes
MSTRG.13000	JDP2	ENSECAT00000015548	GO:0006357(regulation of transcription from RNA polymerase II promoter);GO:0003677(DNA binding);GO:0005634(nucleus);GO:0006355(regulation of transcription, DNA-templated);GO:0003700(transcription factor activity, sequence-specific DNA binding);GO:0031063(regulation of histone deacetylation);GO:0000978(RNA polymerase II core promoter proximal region sequence-specific DNA binding);GO:0001078(transc…	1.7803	0.396375	0.775286	1.90171	1.63366	4.91551	0.367689	-1.44344	0.0300015	down	yes
MSTRG.528	SRGN	ENSECAT00000009345	GO:0033368(protease localization to mast cell secretory granule);GO:0030502(negative regulation of bone mineralization);GO:0008626(granzyme-mediated apoptotic signaling pathway);GO:0005615(extracellular space);GO:0005794(Golgi apparatus)	3.25983	1.50542	1.81323	4.0559	8.0673	14.7883	0.24255	-2.04365	0.0308443	down	yes
MSTRG.20177	GAB2	ENSECAT00000021560	GO:0005068(transmembrane receptor protein tyrosine kinase adaptor activity);GO:0008284(positive regulation of cell proliferation);GO:0030316(osteoclast differentiation);GO:0005737(cytoplasm);GO:0005886(plasma membrane)	1.9785	1.8108	1.93505	3.51966	4.01142	6.414	0.47979	-1.05952	0.0310342	down	yes
MSTRG.20730	MSI1	ENSECAT00000018838	GO:0003723(RNA binding);GO:0003676(nucleic acid binding);GO:0003727(single-stranded RNA binding);GO:0008266(poly(U) RNA binding);GO:0042802(identical protein binding);GO:0005634(nucleus);GO:0005737(cytoplasm);GO:0005844(polysome)	0.497348	1.85031	2.16776	1.15437	1.21098	0.053669	2.13026	1.09103	0.0311752	up	yes
MSTRG.5999	JMY	ENSECAT00000015773	GO:0051091(positive regulation of sequence-specific DNA binding transcription factor activity);GO:0007050(cell cycle arrest);GO:0071933(Arp2/3 complex binding);GO:0034314(Arp2/3 complex-mediated actin nucleation);GO:0003713(transcription coactivator activity);GO:0003779(actin binding);GO:0043065(positive regulation of apoptotic process);GO:0072332(intrinsic apoptotic signaling pathway by p53 clas…	8.0906	20.7772	17.0598	11.3866	12.3308	4.59656	2.52947	1.33884	0.03124	up	yes
MSTRG.2778	TPD52L1	ENSECAT00000011106	NA	0.169535	4.10284	5.77139	3.11352	3.3334	0.147422	3.15008	1.65539	0.03135	up	yes
MSTRG.12741	ERO1A	ENSECAT00000014461	GO:0003756(protein disulfide isomerase activity);GO:0006464(cellular protein modification process);GO:0015035(protein disulfide oxidoreductase activity);GO:0034975(protein folding in endoplasmic reticulum);GO:0016671(oxidoreductase activity, acting on a sulfur group of donors, disulfide as acceptor);GO:0005783(endoplasmic reticulum);GO:0005789(endoplasmic reticulum membrane);GO:0055114(oxidation-…	9.20746	14.4	11.2501	4.73474	7.48655	5.5864	2.0729	1.05165	0.0314486	up	yes
MSTRG.18706	WNT5B	ENSECAT00000017775	GO:0045165(cell fate commitment);GO:0030182(neuron differentiation);GO:0016055(Wnt signaling pathway);GO:0005109(frizzled binding);GO:0005578(proteinaceous extracellular matrix);GO:0007275(multicellular organism development);GO:0005102(receptor binding);GO:0005576(extracellular region);GO:0005615(extracellular space);GO:0002062(chondrocyte differentiation);GO:0030335(positive regulation of cell m…	0.480239	2.39263	3.94335	1.70589	2.22184	0.506849	2.15173	1.1055	0.0314615	up	yes
MSTRG.21990	GPR143	ENSECAT00000010998	GO:0072545(tyrosine binding);GO:0072544(L-DOPA binding);GO:0035240(dopamine binding);GO:0007218(neuropeptide signaling pathway);GO:0007186(G-protein coupled receptor signaling pathway);GO:0004930(G-protein coupled receptor activity);GO:0016020(membrane);GO:0016021(integral component of membrane);GO:0035643(L-DOPA receptor activity);GO:0032400(melanosome localization);GO:0032402(melanosome transpo…	0.0714009	2.56243	1.96218	1.79511	0.849905	0.0341864	2.37545	1.2482	0.0316417	up	yes
MSTRG.10625	F13A1	ENSECAT00000008788	GO:0018149(peptide cross-linking);GO:0003810(protein-glutamine gamma-glutamyltransferase activity);GO:0072378(blood coagulation, fibrin clot formation);GO:0007596(blood coagulation);GO:0072562(blood microparticle)	14.8539	9.12408	4.3661	13.8268	13.757	27.3104	0.331677	-1.59215	0.0316896	down	yes
MSTRG.21586	RUNX1T1	ENSECAT00000000260	GO:0045892(negative regulation of transcription, DNA-templated);GO:0003714(transcription corepressor activity);GO:0005634(nucleus);GO:0006355(regulation of transcription, DNA-templated);GO:0003700(transcription factor activity, sequence-specific DNA binding);GO:0005654(nucleoplasm)	2.36965	1.95989	1.71015	4.74579	4.49352	10.3681	0.346586	-1.52872	0.0317127	down	yes
MSTRG.11264	ENSECAG00000016064	ENSECAT00000016844	GO:0043087(regulation of GTPase activity);GO:0007165(signal transduction);GO:0005737(cytoplasm)	2.06977	1.10348	1.1473	2.03837	2.85339	5.2339	0.441214	-1.18045	0.0318923	down	yes
MSTRG.13535	MVB12B	ENSECAT00000018526	GO:0000813(ESCRT I complex);GO:0008289(lipid binding);GO:0019075(virus maturation);GO:0042058(regulation of epidermal growth factor receptor signaling pathway);GO:0048524(positive regulation of viral process);GO:0005634(nucleus);GO:0005769(early endosome);GO:0005770(late endosome);GO:0005829(cytosol);GO:0005886(plasma membrane);GO:0031982(vesicle);GO:0070062(extracellular exosome)	1.17988	0.937304	1.21184	2.4151	2.33221	4.20561	0.490459	-1.0278	0.0321867	down	yes
MSTRG.19164	KRT82	ENSECAT00000025120;ENSECAT00000002408;ENSECAT00000007903	GO:0045095(keratin filament);GO:0005882(intermediate filament);GO:0005198(structural molecule activity)	4.64049	361.462	383.058	152.28	177.84	3.97536	19.8727	4.31272	0.0322737	up	yes
MSTRG.19144	BIN2	ENSECAT00000009299	GO:0005737(cytoplasm)	2.11468	1.21075	1.59942	2.68515	2.61265	5.01063	0.498041	-1.00566	0.0323899	down	yes
MSTRG.8170	DOCK9	ENSECAT00000011069	GO:0005085(guanyl-nucleotide exchange factor activity);GO:0007264(small GTPase mediated signal transduction);GO:0005622(intracellular);GO:0065009(regulation of molecular function);GO:0045296(cadherin binding);GO:0016020(membrane)	3.76668	2.14058	2.01029	3.76431	5.46175	10.607	0.364074	-1.4577	0.0328948	down	yes
MSTRG.10423	SLC7A11	ENSECAT00000029084;ENSECAT00000024226	GO:0003333(amino acid transmembrane transport);GO:0015171(amino acid transmembrane transporter activity);GO:0016020(membrane);GO:0016021(integral component of membrane);GO:0006865(amino acid transport);GO:0015327(cystine:glutamate antiporter activity);GO:0089711(L-glutamate transmembrane transport);GO:0005887(integral component of plasma membrane);GO:0009636(response to toxic substance);GO:007052…	1.99446	22.454	18.467	9.88417	8.01533	0.363662	7.12165	2.83221	0.0331228	up	yes
MSTRG.8144	DCT	ENSECAT00000000523	GO:0008152(metabolic process);GO:0016491(oxidoreductase activity);GO:0046872(metal ion binding);GO:0055114(oxidation-reduction process);GO:0016020(membrane);GO:0016021(integral component of membrane);GO:0004167(dopachrome isomerase activity);GO:0002052(positive regulation of neuroblast proliferation);GO:0006583(melanin biosynthetic process from tyrosine);GO:0021847(ventricular zone neuroblast div…	0.711407	16.2119	17.0015	9.94916	9.26451	0.384125	5.83214	2.54403	0.0332328	up	yes
MSTRG.3311	ENSECAG00000010582	ENSECAT00000001890;ENSECAT00000002107;ENSECAT00000002239;ENSECAT00000002315;ENSECAT00000002357;ENSECAT00000010862	GO:0045095(keratin filament)	0.347155	71.8551	71.4993	32.2703	37.1353	0.301972	15.9728	3.99755	0.0332821	up	yes
MSTRG.4087	TP53I11	ENSECAT00000024801	GO:0016020(membrane);GO:0016021(integral component of membrane)	0.432671	0.442126	0.998463	2.16036	2.73138	3.80477	0.423842	-1.2384	0.0335509	down	yes
MSTRG.6876	RAB43	ENSECAT00000018570	GO:0005768(endosome);GO:0005794(Golgi apparatus);GO:0003924(GTPase activity);GO:0005525(GTP binding);GO:0007030(Golgi organization);GO:0019068(virion assembly);GO:0035526(retrograde transport, plasma membrane to Golgi);GO:0090382(phagosome maturation);GO:1901998(toxin transport);GO:0045335(phagocytic vesicle);GO:0070062(extracellular exosome)	5.34513	2.71616	3.97773	5.36374	5.74259	9.63829	0.495395	-1.01335	0.0336252	down	yes
MSTRG.10965	DRA	ENSECAT00000013294	GO:0042613(MHC class II protein complex);GO:0002504(antigen processing and presentation of peptide or polysaccharide antigen via MHC class II);GO:0019882(antigen processing and presentation);GO:0002376(immune system process);GO:0006955(immune response);GO:0016020(membrane);GO:0016021(integral component of membrane);GO:0023026(MHC class II protein complex binding);GO:0042605(peptide antigen bindin…	48.5944	34.4689	19.599	52.5283	71.7797	147.447	0.261365	-1.93586	0.0338429	down	yes
MSTRG.2123	RELB	ENSECAT00000022322	GO:0033256(I-kappaB/NF-kappaB complex);GO:0038061(NIK/NF-kappaB signaling);GO:0034097(response to cytokine);GO:0007249(I-kappaB kinase/NF-kappaB signaling);GO:0000977(RNA polymerase II regulatory region sequence-specific DNA binding);GO:0003682(chromatin binding);GO:0005829(cytosol);GO:0000122(negative regulation of transcription from RNA polymerase II promoter);GO:0000981(RNA polymerase II trans…	3.61287	1.55853	1.30708	2.15618	2.41344	5.59879	0.487726	-1.03586	0.0341477	down	yes
MSTRG.3292	ENSECAG00000010460	ENSECAT00000010743	GO:0045095(keratin filament);GO:0005882(intermediate filament)	0.831281	57.8276	38.3839	16.2337	25.5096	0.401059	12.2132	3.61037	0.0341735	up	yes
MSTRG.7404	TRANK1	ENSECAT00000019382	GO:0005524(ATP binding)	5.33897	2.89713	2.77607	5.12452	4.95617	11.8355	0.412946	-1.27597	0.0343081	down	yes
MSTRG.12706	NINJ1	ENSECAT00000014910	GO:0042246(tissue regeneration);GO:0007155(cell adhesion);GO:0016021(integral component of membrane);GO:0016020(membrane);GO:0001954(positive regulation of cell-matrix adhesion);GO:1990384(hyaloid vascular plexus regression)	1.36912	1.51612	1.47267	3.17669	4.52998	6.70997	0.408936	-1.29005	0.0343392	down	yes
MSTRG.697	RET	ENSECAT00000004122	GO:0004714(transmembrane receptor protein tyrosine kinase activity);GO:0004713(protein tyrosine kinase activity);GO:0018108(peptidyl-tyrosine phosphorylation);GO:0045121(membrane raft);GO:0016310(phosphorylation);GO:0006468(protein phosphorylation);GO:0005524(ATP binding);GO:0004672(protein kinase activity);GO:0007155(cell adhesion);GO:0016301(kinase activity);GO:0016740(transferase activity);GO:…	0.864511	3.13079	5.76616	2.65076	2.74859	1.17314	2.074	1.05242	0.0343791	up	yes
MSTRG.13885	ENSECAG00000020729	ENSECAT00000021984	NA	0.523294	57.4968	106.523	58.5437	58.8835	2.53467	8.15934	3.02845	0.0345601	up	yes
MSTRG.9680	ENSECAG00000015596	ENSECAT00000016449	GO:0003713(transcription coactivator activity);GO:0006355(regulation of transcription, DNA-templated)	4.45891	4.05612	5.27052	2.43689	1.90082	0.995496	2.26572	1.17997	0.0345677	up	yes
MSTRG.15783	CWH43	ENSECAT00000026835	GO:0016020(membrane);GO:0016021(integral component of membrane)	0.157508	2.88815	4.4399	2.44585	2.39443	0.116339	2.71402	1.44043	0.0346121	up	yes
MSTRG.979	ENSECAG00000005782	ENSECAT00000005699	NA	0.868095	0	0.604519	1.2545	1.24082	1.94242	0.475391	-1.07281	0.0346188	down	yes
MSTRG.11907	TGM3	ENSECAT00000025564	GO:0018149(peptide cross-linking);GO:0003810(protein-glutamine gamma-glutamyltransferase activity);GO:0003824(catalytic activity);GO:0005509(calcium ion binding);GO:0030216(keratinocyte differentiation);GO:0043163(cell envelope organization);GO:0051262(protein tetramerization);GO:0005737(cytoplasm);GO:0031234(extrinsic component of cytoplasmic side of plasma membrane);GO:0070062(extracellular exo…	0.384421	18.2811	25.5828	13.38	11.6629	0.272924	7.28316	2.86456	0.0346906	up	yes
MSTRG.7787	GJB6	ENSECAT00000001947	GO:0005922(connexin complex);GO:0005921(gap junction);GO:0007154(cell communication);GO:0030054(cell junction);GO:0005886(plasma membrane);GO:0016020(membrane);GO:0016021(integral component of membrane);GO:0007605(sensory perception of sound);GO:0042471(ear morphogenesis)	0.872099	21.5956	26.3544	5.8859	14.0666	0.134731	9.44566	3.23965	0.035057	up	yes
ENSECAG00000017282	HSF2BP	ENSECAT00000018222	GO:0005829(cytosol)	1.88437	2.21937	2.3273	1.11475	1.10172	0.288266	2.01847	1.01326	0.0351129	up	yes
MSTRG.920	RHCG	ENSECAT00000009230	GO:0072488(ammonium transmembrane transport);GO:0015695(organic cation transport);GO:0015696(ammonium transport);GO:0008519(ammonium transmembrane transporter activity);GO:0006810(transport);GO:0005887(integral component of plasma membrane);GO:0016020(membrane);GO:0016021(integral component of membrane);GO:0030506(ankyrin binding);GO:0042802(identical protein binding);GO:0006873(cellular ion home…	0.639647	14.3396	25.9123	11.6891	10.3003	0.491907	6.23923	2.64137	0.0352754	up	yes
MSTRG.15522	ADH6	ENSECAT00000016192	GO:0008270(zinc ion binding);GO:0016491(oxidoreductase activity);GO:0055114(oxidation-reduction process);GO:0046872(metal ion binding)	0.617951	8.81472	15.8206	7.01846	4.92494	0.094157	5.82095	2.54126	0.0355015	up	yes
MSTRG.8967	TNIK	ENSECAT00000020192	GO:0031098(stress-activated protein kinase signaling cascade);GO:0048812(neuron projection morphogenesis);GO:0007346(regulation of mitotic cell cycle);GO:0000185(activation of MAPKKK activity);GO:0006468(protein phosphorylation);GO:0005524(ATP binding);GO:0004672(protein kinase activity);GO:0042981(regulation of apoptotic process);GO:0005737(cytoplasm);GO:0008349(MAP kinase kinase kinase kinase a…	0.431369	3.76591	5.60539	4.42893	3.36142	0.982742	2.08088	1.0572	0.0358498	up	yes
MSTRG.2530	SH3BGRL2	ENSECAT00000024464	GO:0005737(cytoplasm);GO:0005654(nucleoplasm);GO:0031965(nuclear membrane);GO:0070062(extracellular exosome)	0.741913	4.39013	3.99587	1.53626	3.032	0.31282	2.8135	1.49237	0.035875	up	yes
MSTRG.21099	DSG4	ENSECAT00000007234	GO:0005886(plasma membrane);GO:0007156(homophilic cell adhesion via plasma membrane adhesion molecules);GO:0007155(cell adhesion);GO:0005509(calcium ion binding);GO:0016020(membrane);GO:0016021(integral component of membrane);GO:0001942(hair follicle development);GO:0030216(keratinocyte differentiation);GO:0030509(BMP signaling pathway);GO:0098609(cell-cell adhesion);GO:0030057(desmosome)	1.55797	94.8434	106.352	55.1289	45.9945	1.13297	14.1327	3.82096	0.035911	up	yes
MSTRG.1494	CHAC1	ENSECAT00000010310	GO:0006751(glutathione catabolic process);GO:0003839(gamma-glutamylcyclotransferase activity);GO:0016829(lyase activity);GO:0005737(cytoplasm);GO:0005112(Notch binding);GO:0010955(negative regulation of protein processing);GO:0022008(neurogenesis);GO:0045746(negative regulation of Notch signaling pathway);GO:0070059(intrinsic apoptotic signaling pathway in response to endoplasmic reticulum stress…	1.56107	69.9764	67.2926	34.1023	28.5338	0.575011	13.7214	3.77836	0.0366534	up	yes
MSTRG.3313	KRT40	ENSECAT00000011039	GO:0005882(intermediate filament);GO:0005198(structural molecule activity)	1.02807	42.8056	53.1533	28.1974	26.8929	0.885223	9.19301	3.20054	0.0372049	up	yes
MSTRG.11068	ZFAND3	ENSECAT00000018261	GO:0008270(zinc ion binding);GO:0046872(metal ion binding)	3.44921	0.61097	1.60818	4.11039	4.44803	3.79146	0.380152	-1.39535	0.0372076	down	yes
MSTRG.22587	IL13RA1	ENSECAT00000020642	GO:0019221(cytokine-mediated signaling pathway);GO:0004896(cytokine receptor activity);GO:0016020(membrane);GO:0016021(integral component of membrane)	12.3036	6.20672	4.78269	6.80774	10.6718	16.1181	0.466566	-1.09985	0.0374195	down	yes
MSTRG.12348	GOLM1	ENSECAT00000014770	GO:0006997(nucleus organization);GO:0019216(regulation of lipid metabolic process);GO:0005615(extracellular space);GO:0005794(Golgi apparatus);GO:0070062(extracellular exosome)	1.63993	1.29746	1.25186	2.74569	2.98105	6.10771	0.42564	-1.23229	0.0375284	down	yes
MSTRG.10981	PSMB9	ENSECAT00000017937	GO:0000502(proteasome complex);GO:0005839(proteasome core complex);GO:0004298(threonine-type endopeptidase activity);GO:0051603(proteolysis involved in cellular protein catabolic process);GO:0004175(endopeptidase activity);GO:0006508(proteolysis);GO:0016787(hydrolase activity);GO:0008233(peptidase activity);GO:0005634(nucleus);GO:0005737(cytoplasm);GO:0002376(immune system process);GO:2000116(reg…	1.54213	0.828578	0.672008	1.81039	1.81562	4.73851	0.417352	-1.26066	0.0376902	down	yes
MSTRG.18282	GBP2	ENSECAT00000020835;ENSECAT00000020899	GO:0003924(GTPase activity);GO:0005525(GTP binding);GO:0000166(nucleotide binding);GO:0005654(nucleoplasm);GO:0005829(cytosol);GO:0015629(actin cytoskeleton)	1.33273	0.759654	0.364437	2.28729	1.52252	5.06341	0.354926	-1.49441	0.0384092	down	yes
MSTRG.10313	CTSO	ENSECAT00000021241	GO:0051603(proteolysis involved in cellular protein catabolic process);GO:0004197(cysteine-type endopeptidase activity);GO:0005764(lysosome);GO:0008234(cysteine-type peptidase activity);GO:0006508(proteolysis);GO:0005615(extracellular space)	2.96959	2.58221	1.89633	4.03739	3.92596	7.30603	0.488281	-1.03422	0.0386196	down	yes
MSTRG.15486	ENSECAG00000007487	ENSECAT00000026480;ENSECAT00000007589	GO:0007059(chromosome segregation);GO:0008574(ATP-dependent microtubule motor activity, plus-end-directed);GO:0090307(mitotic spindle assembly);GO:0005871(kinesin complex);GO:0007018(microtubule-based movement)	0.918744	3.86002	5.36409	2.79833	2.32733	0.147637	3.08391	1.62476	0.0387702	up	yes
MSTRG.13074	SLC24A4	ENSECAT00000014694	GO:0030955(potassium ion binding);GO:0031402(sodium ion binding);GO:0008273(calcium, potassium:sodium antiporter activity);GO:0006874(cellular calcium ion homeostasis);GO:0005262(calcium channel activity);GO:0035725(sodium ion transmembrane transport);GO:0070588(calcium ion transmembrane transport);GO:0007608(sensory perception of smell);GO:0006811(ion transport);GO:0005887(integral component of …	0.10063	2.17367	3.68743	2.21361	1.19845	0	2.70411	1.43515	0.039059	up	yes
MSTRG.20068	PIN1	ENSECAT00000006796	GO:0016853(isomerase activity);GO:0000413(protein peptidyl-prolyl isomerization);GO:0003755(peptidyl-prolyl cis-trans isomerase activity);GO:0008013(beta-catenin binding);GO:0031434(mitogen-activated protein kinase kinase binding);GO:0032794(GTPase activating protein binding);GO:0050815(phosphoserine residue binding);GO:0050816(phosphothreonine residue binding);GO:0001934(positive regulation of p…	12.3651	7.83078	12.3854	3.46491	3.67784	5.21364	2.00085	1.00061	0.03908	up	yes
MSTRG.16462	PHACTR2	ENSECAT00000016429	GO:0004864(protein phosphatase inhibitor activity);GO:0043086(negative regulation of catalytic activity);GO:0003779(actin binding)	2.14898	0.880281	1.63243	2.59615	2.80805	5.61881	0.433749	-1.20507	0.039152	down	yes
MSTRG.6663	ENSECAG00000014518	ENSECAT00000015187	GO:0016491(oxidoreductase activity);GO:0055114(oxidation-reduction process)	5.31411	3.98302	4.66773	6.53798	9.8999	12.8886	0.462989	-1.11095	0.0391963	down	yes
MSTRG.9978	PADI3	ENSECAT00000013930	GO:0036414(histone citrullination);GO:0018101(protein citrullination);GO:0004668(protein-arginine deiminase activity);GO:0005737(cytoplasm);GO:0005634(nucleus);GO:0005509(calcium ion binding);GO:0042802(identical protein binding)	0.457462	26.99	57.7475	21.9453	23.3912	0.649241	9.13501	3.19141	0.03925	up	yes
MSTRG.4947	MAZ	ENSECAT00000026156	GO:0003676(nucleic acid binding)	2.39209	2.52373	5.12863	11.4535	10.4481	16.4745	0.332099	-1.59031	0.0397272	down	yes
MSTRG.4048	ELF5	ENSECAT00000025042	GO:0000981(RNA polymerase II transcription factor activity, sequence-specific DNA binding);GO:0030154(cell differentiation);GO:0006357(regulation of transcription from RNA polymerase II promoter);GO:0043565(sequence-specific DNA binding);GO:0006366(transcription from RNA polymerase II promoter);GO:0003677(DNA binding);GO:0005634(nucleus);GO:0006355(regulation of transcription, DNA-templated);GO:0…	0.231843	7.60103	5.14859	4.19836	3.98451	0.147318	3.5966	1.84663	0.0397475	up	yes
MSTRG.3080	ABCA9	ENSECAT00000024978;ENSECAT00000025043	GO:0042626(ATPase activity, coupled to transmembrane movement of substances);GO:0043231(intracellular membrane-bounded organelle);GO:0006869(lipid transport);GO:0016887(ATPase activity);GO:0005524(ATP binding);GO:0055085(transmembrane transport);GO:0016021(integral component of membrane);GO:0000166(nucleotide binding);GO:0016020(membrane);GO:0005739(mitochondrion)	3.24322	3.94929	3.05034	6.2406	9.33976	12.055	0.419809	-1.2522	0.040114	down	yes
MSTRG.10886	ENSECAG00000019474	ENSECAT00000021134	GO:0019882(antigen processing and presentation);GO:0042612(MHC class I protein complex);GO:0002474(antigen processing and presentation of peptide antigen via MHC class I);GO:0042605(peptide antigen binding);GO:0005102(receptor binding);GO:0005886(plasma membrane);GO:0002376(immune system process);GO:0006955(immune response);GO:0016020(membrane);GO:0016021(integral component of membrane)	9.72461	5.81448	5.62681	7.92732	12.5764	19.4677	0.424147	-1.23736	0.0401757	down	yes
MSTRG.21809	DENND3	ENSECAT00000015476	GO:0005622(intracellular);GO:0065009(regulation of molecular function);GO:0017112(Rab guanyl-nucleotide exchange factor activity);GO:0008333(endosome to lysosome transport);GO:0044257(cellular protein catabolic process)	1.48691	0.629558	0.796519	1.70472	1.7973	4.68895	0.415186	-1.26817	0.0402767	down	yes
MSTRG.4213	FADS2	ENSECAT00000026672	GO:0006629(lipid metabolic process);GO:0016491(oxidoreductase activity);GO:0016021(integral component of membrane);GO:0055114(oxidation-reduction process);GO:0016020(membrane);GO:0004768(stearoyl-CoA 9-desaturase activity)	1.27462	33.9823	59.2763	29.7059	25.3339	13.8814	3.00067	1.58528	0.0409574	up	yes
MSTRG.5950	POLR3G	ENSECAT00000026451;ENSECAT00000026459	GO:0006383(transcription from RNA polymerase III promoter);GO:0003899(DNA-directed 5'-3' RNA polymerase activity);GO:0005666(DNA-directed RNA polymerase III complex);GO:0008283(cell proliferation);GO:0000790(nuclear chromatin);GO:0032728(positive regulation of interferon-beta production);GO:0045089(positive regulation of innate immune response);GO:0005634(nucleus)	0.275621	1.67658	2.94673	1.47253	0.731147	0.535223	2.01096	1.00788	0.0409983	up	yes
MSTRG.7859	SLC7A1	ENSECAT00000016547;ENSECAT00000016623	GO:1903826(arginine transmembrane transport);GO:0006865(amino acid transport);GO:0003333(amino acid transmembrane transport);GO:0015171(amino acid transmembrane transporter activity);GO:0016021(integral component of membrane);GO:0016020(membrane);GO:0015181(arginine transmembrane transporter activity);GO:0015809(arginine transport)	0.846664	6.85341	10.5922	7.79586	3.50839	1.59236	2.80709	1.48908	0.0415258	up	yes
MSTRG.11826	PLCB4	ENSECAT00000013778;ENSECAT00000013806	GO:0035556(intracellular signal transduction);GO:0016042(lipid catabolic process);GO:0006629(lipid metabolic process);GO:0008081(phosphoric diester hydrolase activity);GO:0004435(phosphatidylinositol phospholipase C activity);GO:0016787(hydrolase activity);GO:0007165(signal transduction);GO:0004871(signal transducer activity);GO:0005509(calcium ion binding);GO:0005634(nucleus);GO:0005790(smooth e…	2.0957	2.83461	2.33009	6.73292	6.94768	14.5401	0.325966	-1.61721	0.0416678	down	yes
MSTRG.3299	ENSECAG00000014468	ENSECAT00000011868;ENSECAT00000013480;ENSECAT00000015098	GO:0005882(intermediate filament);GO:0005198(structural molecule activity)	0.113614	10.5071	26.8176	11.0077	8.25601	0.217561	6.67305	2.73835	0.0422288	up	yes
MSTRG.7479	ENSECAG00000020927	ENSECAT00000022291	GO:0006468(protein phosphorylation);GO:0005524(ATP binding);GO:0004672(protein kinase activity)	0.6901	2.58853	2.01199	1.64569	1.24589	0.202942	2.05753	1.04091	0.042232	up	yes
MSTRG.15650	ENSECAG00000017767	ENSECAT00000018730	GO:0014003(oligodendrocyte development);GO:0003676(nucleic acid binding)	0.739471	1.08954	2.03466	5.33047	6.73783	12.3776	0.268301	-1.89808	0.0424022	down	yes
MSTRG.9115	SNORA81	ENSECAT00000029273	NA	1.8434	1.82292	0.735698	3.30023	2.6675	3.95919	0.485306	-1.04303	0.0425386	down	yes
MSTRG.6714	EMILIN1	ENSECAT00000027168	GO:0030023(extracellular matrix constituent conferring elasticity);GO:0007155(cell adhesion);GO:0005581(collagen trimer);GO:0031012(extracellular matrix);GO:0005576(extracellular region);GO:0042802(identical protein binding);GO:0010811(positive regulation of cell-substrate adhesion);GO:0030198(extracellular matrix organization);GO:0005578(proteinaceous extracellular matrix);GO:0005615(extracellul…	3.28405	1.60547	2.68784	4.53415	5.69344	12.2907	0.332323	-1.58934	0.0427078	down	yes
MSTRG.2761	FABP7	ENSECAT00000024030	GO:0008289(lipid binding);GO:0006810(transport);GO:0001964(startle response);GO:0021846(cell proliferation in forebrain);GO:0022008(neurogenesis);GO:0060134(prepulse inhibition);GO:0005654(nucleoplasm);GO:0005829(cytosol);GO:0005911(cell-cell junction);GO:0042995(cell projection);GO:0043025(neuronal cell body);GO:0044297(cell body);GO:0071944(cell periphery)	0.098747	5.01225	7.26307	4.8739	3.92267	0.130836	3.46673	1.79357	0.0427763	up	yes
MSTRG.2027	LTBP4	ENSECAT00000019347	GO:0005509(calcium ion binding);GO:0050431(transforming growth factor beta binding);GO:0007179(transforming growth factor beta receptor signaling pathway);GO:0030162(regulation of proteolysis);GO:0046879(hormone secretion);GO:0005576(extracellular region);GO:0005578(proteinaceous extracellular matrix);GO:0005615(extracellular space);GO:0031012(extracellular matrix);GO:0070062(extracellular exosom…	6.47661	2.1283	2.41288	2.98226	4.90116	10.3065	0.403831	-1.30818	0.0431898	down	yes
MSTRG.18458	TMEM169	ENSECAT00000016107	GO:0016020(membrane);GO:0016021(integral component of membrane)	0.0873464	1.84181	1.14977	1.08503	0.370792	0.0581743	2.01001	1.00721	0.0437389	up	yes
MSTRG.5852	FEM1C	ENSECAT00000014839	GO:0005654(nucleoplasm);GO:0005829(cytosol)	1.74406	2.92032	4.91432	2.29154	0.972094	0.768255	2.42032	1.2752	0.0437628	up	yes
MSTRG.19086	FKBP11	ENSECAT00000006768	GO:0061077(chaperone-mediated protein folding);GO:0005528(FK506 binding);GO:0003755(peptidyl-prolyl cis-trans isomerase activity);GO:0005737(cytoplasm);GO:0016020(membrane);GO:0016021(integral component of membrane);GO:0000413(protein peptidyl-prolyl isomerization);GO:0016853(isomerase activity)	3.07079	1.7841	2.13985	4.30291	3.85015	9.96367	0.382996	-1.3846	0.0440015	down	yes
MSTRG.6775	GEN1	ENSECAT00000021773	GO:0004518(nuclease activity);GO:0006281(DNA repair);GO:0090305(nucleic acid phosphodiester bond hydrolysis);GO:0003677(DNA binding);GO:0003824(catalytic activity);GO:0008821(crossover junction endodeoxyribonuclease activity);GO:0000724(double-strand break repair via homologous recombination);GO:0010824(regulation of centrosome duplication);GO:0071139(resolution of recombination intermediates);GO…	1.019	1.99412	2.42022	0.675907	1.45141	0.160359	2.18285	1.12622	0.0441738	up	yes
MSTRG.18336	IFI44L	ENSECAT00000009875	NA	0.739968	0.794082	0.559534	1.79824	1.6891	3.64655	0.464527	-1.10617	0.0441782	down	yes
MSTRG.10227	PBK	ENSECAT00000013884	GO:0000278(mitotic cell cycle);GO:0004674(protein serine/threonine kinase activity);GO:0006468(protein phosphorylation);GO:0005524(ATP binding);GO:0004672(protein kinase activity);GO:0001933(negative regulation of protein phosphorylation);GO:0032435(negative regulation of proteasomal ubiquitin-dependent protein catabolic process);GO:0032873(negative regulation of stress-activated MAPK cascade);GO…	0.529525	2.23066	2.79943	1.98952	1.04661	0.104689	2.31974	1.21396	0.0449351	up	yes
MSTRG.14410	SLC6A15	ENSECAT00000020303	GO:0005298(proline:sodium symporter activity);GO:0015820(leucine transport);GO:0035524(proline transmembrane transport);GO:0006836(neurotransmitter transport);GO:0015293(symporter activity);GO:0005328(neurotransmitter:sodium symporter activity);GO:0055085(transmembrane transport);GO:0006810(transport);GO:0005887(integral component of plasma membrane);GO:0016021(integral component of membrane);GO:…	0.252225	2.75777	3.94599	2.68333	1.81948	0.0598194	2.65936	1.41108	0.0451961	up	yes
MSTRG.16246	UBE2T	ENSECAT00000021785	GO:0006974(cellular response to DNA damage stimulus);GO:0031625(ubiquitin protein ligase binding);GO:0000209(protein polyubiquitination);GO:0061630(ubiquitin protein ligase activity);GO:0005634(nucleus);GO:0005737(cytoplasm);GO:0005524(ATP binding);GO:0000166(nucleotide binding);GO:0003682(chromatin binding);GO:0004842(ubiquitin-protein transferase activity);GO:0061631(ubiquitin conjugating enzym…	0.950292	3.13527	3.06534	1.94871	1.79322	0.136256	2.45558	1.29606	0.0452452	up	yes
MSTRG.9827	IFI6	ENSECAT00000000444	GO:0016021(integral component of membrane);GO:0016020(membrane);GO:0001836(release of cytochrome c from mitochondria);GO:0043154(negative regulation of cysteine-type endopeptidase activity involved in apoptotic process);GO:0051902(negative regulation of mitochondrial depolarization);GO:2001240(negative regulation of extrinsic apoptotic signaling pathway in absence of ligand);GO:0005739(mitochondr…	7.32907	2.22843	4.11913	7.39304	4.96674	11.7162	0.401297	-1.31726	0.0456051	down	yes
MSTRG.20576	ENSECAG00000013692	ENSECAT00000014246	GO:0002377(immunoglobulin production);GO:0006955(immune response);GO:0005615(extracellular space)	1.09813	0	0.292022	0.749181	1.37254	4.24034	0.325323	-1.62006	0.0458033	down	yes
MSTRG.1400	SLC24A5	ENSECAT00000019866	GO:0048021(regulation of melanin biosynthetic process);GO:0030955(potassium ion binding);GO:0031402(sodium ion binding);GO:0008273(calcium, potassium:sodium antiporter activity);GO:0006874(cellular calcium ion homeostasis);GO:0005262(calcium channel activity);GO:0035725(sodium ion transmembrane transport);GO:0070588(calcium ion transmembrane transport);GO:0005802(trans-Golgi network);GO:0006811(i…	0.211456	6.20782	2.82635	1.27344	2.17487	0.676552	2.83123	1.50143	0.0459454	up	yes
MSTRG.15155	ENSECAG00000001555	ENSECAT00000000277;ENSECAT00000000321;ENSECAT00000001640	GO:0046872(metal ion binding)	5.73803	15.0775	17.7591	12.9283	6.95979	3.06268	2.94783	1.55965	0.0459547	up	yes
MSTRG.15674	STBD1	ENSECAT00000025258	GO:2001070(starch binding);GO:0030246(carbohydrate binding);GO:0016020(membrane);GO:0016021(integral component of membrane);GO:2001069(glycogen binding);GO:0019899(enzyme binding);GO:0030247(polysaccharide binding);GO:0005980(glycogen catabolic process);GO:0046907(intracellular transport);GO:0061723(glycophagy);GO:0005622(intracellular);GO:0005783(endoplasmic reticulum);GO:0005829(cytosol);GO:000…	0.800807	5.87665	8.72563	4.15162	1.61304	1.87239	2.94225	1.55692	0.0464618	up	yes
MSTRG.5459	DUSP1	ENSECAT00000010174	GO:0000188(inactivation of MAPK activity);GO:0001706(endoderm formation);GO:0017017(MAP kinase tyrosine/serine/threonine phosphatase activity);GO:0035335(peptidyl-tyrosine dephosphorylation);GO:0016311(dephosphorylation);GO:0006470(protein dephosphorylation);GO:0016791(phosphatase activity);GO:0008138(protein tyrosine/serine/threonine phosphatase activity);GO:0004725(protein tyrosine phosphatase …	5.35388	1.97805	3.81319	6.14124	5.95156	14.9139	0.339487	-1.55857	0.0470084	down	yes
MSTRG.16822	ENSECAG00000013393	ENSECAT00000014234	GO:0034753(nuclear aryl hydrocarbon receptor complex);GO:0009410(response to xenobiotic stimulus);GO:0034751(aryl hydrocarbon receptor complex);GO:0004874(aryl hydrocarbon receptor activity);GO:0030522(intracellular receptor signaling pathway);GO:0045944(positive regulation of transcription from RNA polymerase II promoter);GO:0003700(transcription factor activity, sequence-specific DNA binding)	25.2771	17.4917	11.3177	22.0485	25.0518	51.9163	0.393513	-1.34552	0.04733	down	yes
MSTRG.8523	SPC25	ENSECAT00000026408	GO:0007052(mitotic spindle organization);GO:0007059(chromosome segregation);GO:0000777(condensed chromosome kinetochore);GO:0031262(Ndc80 complex)	0.663018	2.86741	2.9382	2.42907	1.83574	0.323414	2.10187	1.07167	0.0480812	up	yes
MSTRG.5449	MSX2	ENSECAT00000012167	GO:0043565(sequence-specific DNA binding);GO:0003677(DNA binding);GO:0005634(nucleus);GO:0006355(regulation of transcription, DNA-templated);GO:0000122(negative regulation of transcription from RNA polymerase II promoter);GO:0005829(cytosol);GO:0016607(nuclear speck)	0.625334	12.0587	18.249	11.4544	9.83042	0.601776	4.65539	2.2189	0.0481077	up	yes
MSTRG.16514	RELN	ENSECAT00000023003;ENSECAT00000023034	GO:0001764(neuron migration);GO:0005886(plasma membrane);GO:0007417(central nervous system development);GO:0016020(membrane);GO:0070325(lipoprotein particle receptor binding);GO:0070326(very-low-density lipoprotein particle receptor binding);GO:0000904(cell morphogenesis involved in differentiation);GO:0007411(axon guidance);GO:0007420(brain development);GO:0007612(learning);GO:0007616(long-term …	0.920111	1.06583	0.694202	3.26491	2.9077	8.65941	0.294987	-1.76128	0.0485891	down	yes
MSTRG.17190	GSTK1	ENSECAT00000024473	GO:0004364(glutathione transferase activity);GO:0098869(cellular oxidant detoxification);GO:0016740(transferase activity);GO:0055114(oxidation-reduction process);GO:0015035(protein disulfide oxidoreductase activity);GO:0004602(glutathione peroxidase activity);GO:0005102(receptor binding);GO:0006749(glutathione metabolic process);GO:0030855(epithelial cell differentiation);GO:0005622(intracellular…	2.832	1.67397	1.45048	2.28877	3.54258	6.328	0.45868	-1.12444	0.0485895	down	yes
MSTRG.13987	ENSECAG00000007982	ENSECAT00000008043	GO:0045095(keratin filament);GO:0005882(intermediate filament)	0.130586	13.9052	16.3429	10.0018	10.4048	0.036958	6.18946	2.62981	0.0486272	up	yes
MSTRG.9784	LAPTM5	ENSECAT00000001019	GO:0005764(lysosome);GO:0016021(integral component of membrane);GO:0016020(membrane);GO:1990830(cellular response to leukemia inhibitory factor)	7.38928	4.42895	3.15615	7.65396	9.36242	28.8624	0.264158	-1.92053	0.0488974	down	yes
MSTRG.15567	MMRN1	ENSECAT00000012186;ENSECAT00000012231	GO:0007596(blood coagulation);GO:0005509(calcium ion binding);GO:0031012(extracellular matrix)	1.19347	2.49761	1.2996	11.2579	11.0765	47.4789	0.117992	-3.08323	0.049118	down	yes
MSTRG.22167	MAOA	ENSECAT00000024641	GO:0005741(mitochondrial outer membrane);GO:0016491(oxidoreductase activity);GO:0005739(mitochondrion);GO:0055114(oxidation-reduction process);GO:0016020(membrane);GO:0016021(integral component of membrane);GO:0006584(catecholamine metabolic process);GO:0042135(neurotransmitter catabolic process);GO:0008131(primary amine oxidase activity);GO:0042420(dopamine catabolic process)	5.72086	4.7144	3.5014	7.21683	8.62683	18.4196	0.372123	-1.42615	0.0492091	down	yes
MSTRG.11009	IP6K3	ENSECAT00000009758	GO:0016301(kinase activity);GO:0016310(phosphorylation);GO:0016740(transferase activity);GO:0032958(inositol phosphate biosynthetic process);GO:0000828(inositol hexakisphosphate kinase activity);GO:0000831(inositol hexakisphosphate 6-kinase activity);GO:0006468(protein phosphorylation);GO:0046488(phosphatidylinositol metabolic process);GO:0005634(nucleus);GO:0005737(cytoplasm)	7.96946	10.7486	8.11509	6.26401	4.88973	3.10323	2.03314	1.02371	0.0492173	up	yes
MSTRG.1978	ENSECAG00000017728	ENSECAT00000018696	GO:0006508(proteolysis);GO:0016787(hydrolase activity);GO:0008234(cysteine-type peptidase activity);GO:0008233(peptidase activity);GO:0004198(calcium-dependent cysteine-type endopeptidase activity);GO:0005622(intracellular)	0.099785	4.38016	8.73961	4.18592	4.15239	0.075718	3.73343	1.9005	0.0495778	up	yes
MSTRG.14002	ENSECAG00000022794	ENSECAT00000024667	GO:0019344(cysteine biosynthetic process);GO:0019343(cysteine biosynthetic process via cystathionine);GO:0006535(cysteine biosynthetic process from serine);GO:0004122(cystathionine beta-synthase activity);GO:0020037(heme binding);GO:0016829(lyase activity);GO:0008652(cellular amino acid biosynthetic process);GO:0005737(cytoplasm);GO:0030170(pyridoxal phosphate binding)	0.657212	3.14053	4.79123	2.36512	2.92963	0.325586	2.49379	1.31834	0.0499654	up	yes

## Sheet: dorsal part vs tail
Table S2 Gene differential expression results between dorsal part and tail.
gene_id	gene_name	transcript_id	GO	FPKM.S_body_1_group2	FPKM.S_body_2_group2	FPKM.S_body_3_group2	FPKM.S_tail_1_group3	FPKM.S_tail_2_group3	FPKM.S_tail_3_group3	fc	log2(fc)	pval	regulation	significant
MSTRG.5341	RAB40C	ENSECAT00000009161	GO:0030667(secretory granule membrane);GO:0008021(synaptic vesicle);GO:0072659(protein localization to plasma membrane);GO:0016567(protein ubiquitination);GO:0005768(endosome);GO:0003924(GTPase activity);GO:0005525(GTP binding);GO:0035556(intracellular signal transduction);GO:0005886(plasma membrane)	4.69927	4.24465	2.45418	7.43898	3.6719	4.43273	0.322043	-1.63467	6.75547e-05	down	yes
MSTRG.5877	PJA2	ENSECAT00000008235	GO:0035329(hippo signaling);GO:0010738(regulation of protein kinase A signaling);GO:0004842(ubiquitin-protein transferase activity);GO:0016567(protein ubiquitination);GO:0061630(ubiquitin protein ligase activity);GO:0005737(cytoplasm);GO:0034236(protein kinase A catalytic subunit binding);GO:0034237(protein kinase A regulatory subunit binding);GO:0005886(plasma membrane);GO:0045111(intermediate f…	8.59645	9.22248	12.602	4.88185	8.05762	7.00276	2.74928	1.45906	8.85027e-05	up	yes
MSTRG.13981	PCP4	ENSECAT00000012965	GO:0005516(calmodulin binding);GO:0005509(calcium ion binding);GO:0045666(positive regulation of neuron differentiation);GO:0099004(calmodulin dependent kinase signaling pathway);GO:0005634(nucleus);GO:0005829(cytosol);GO:0043234(protein complex)	0.800677	0.798724	0	1.93793	0.501975	0.783983	0.257797	-1.95569	0.000144165	down	yes
MSTRG.14470	AMDHD1	ENSECAT00000026151	GO:0019556(histidine catabolic process to glutamate and formamide);GO:0016812(hydrolase activity, acting on carbon-nitrogen (but not peptide) bonds, in cyclic amides);GO:0016810(hydrolase activity, acting on carbon-nitrogen (but not peptide) bonds);GO:0016787(hydrolase activity);GO:0005737(cytoplasm)	2.25514	1.93419	0.065274	5.27541	0.95099	1.48061	0.103694	-3.2696	0.000149942	down	yes
MSTRG.4883	GUSB	ENSECAT00000015734	GO:0005764(lysosome);GO:0004553(hydrolase activity, hydrolyzing O-glycosyl compounds);GO:0008152(metabolic process);GO:0016798(hydrolase activity, acting on glycosyl bonds);GO:0016787(hydrolase activity);GO:0005975(carbohydrate metabolic process);GO:0004566(beta-glucuronidase activity);GO:0005102(receptor binding);GO:0019904(protein domain specific binding);GO:0005615(extracellular space);GO:0016…	6.65956	6.65147	8.3235	3.50022	4.41322	4.37132	2.24481	1.16659	0.000253648	up	yes
MSTRG.6249	MERTK	ENSECAT00000025883	GO:0004713(protein tyrosine kinase activity);GO:0018108(peptidyl-tyrosine phosphorylation);GO:0016310(phosphorylation);GO:0006468(protein phosphorylation);GO:0005524(ATP binding);GO:0004672(protein kinase activity);GO:0016301(kinase activity);GO:0016740(transferase activity);GO:0000166(nucleotide binding);GO:0016020(membrane);GO:0016021(integral component of membrane);GO:0001779(natural killer ce…	4.12538	4.6097	7.71024	2.68108	5.3327	4.73463	2.97507	1.57292	0.000262842	up	yes
MSTRG.14945	NMT2	ENSECAT00000011457	GO:0006499(N-terminal protein myristoylation);GO:0004379(glycylpeptide N-tetradecanoyltransferase activity);GO:0016746(transferase activity, transferring acyl groups);GO:0016740(transferase activity);GO:0005737(cytoplasm);GO:0018008(N-terminal peptidyl-glycine N-myristoylation);GO:0005794(Golgi apparatus);GO:0005829(cytosol);GO:0005886(plasma membrane);GO:0019898(extrinsic component of membrane)	2.63389	2.81255	5.05619	0.996936	2.42053	2.31848	3.78994	1.92217	0.000407028	up	yes
MSTRG.21342	TXNL4A	ENSECAT00000006569	GO:0046540(U4/U6 x U5 tri-snRNP complex);GO:0005682(U5 snRNP);GO:0005681(spliceosomal complex);GO:0000245(spliceosomal complex assembly);GO:0000398(mRNA splicing, via spliceosome);GO:0005634(nucleus);GO:0005829(cytosol);GO:0031965(nuclear membrane)	3.93288	3.79191	2.13877	5.585	3.18421	3.42849	0.393025	-1.34731	0.000481964	down	yes
MSTRG.13575	LCN2	ENSECAT00000022362	GO:0036094(small molecule binding);GO:0005576(extracellular region);GO:0005506(iron ion binding);GO:0009615(response to virus);GO:0015891(siderophore transport);GO:0045087(innate immune response);GO:0097192(extrinsic apoptotic signaling pathway in absence of ligand);GO:0005615(extracellular space)	1.08789	0.919391	0.330052	2.69723	1.06293	1.55631	0.285054	-1.81069	0.000485382	down	yes
MSTRG.17872	PGLYRP3	ENSECAT00000012121;ENSECAT00000012359	GO:0002221(pattern recognition receptor signaling pathway);GO:0008745(N-acetylmuramoyl-L-alanine amidase activity);GO:0009253(peptidoglycan catabolic process);GO:0008270(zinc ion binding);GO:0016019(peptidoglycan receptor activity);GO:0042834(peptidoglycan binding);GO:0046982(protein heterodimerization activity);GO:0016045(detection of bacterium);GO:0031640(killing of cells of other organism);GO:…	1.09583	1.11506	0.0106891	5.51715	1.84471	1.93559	0.110829	-3.1736	0.000487262	down	yes
MSTRG.16580	HECW1	ENSECAT00000011302	GO:0004842(ubiquitin-protein transferase activity);GO:0043161(proteasome-mediated ubiquitin-dependent protein catabolic process);GO:0042787(protein ubiquitination involved in ubiquitin-dependent protein catabolic process);GO:0061630(ubiquitin protein ligase activity);GO:0016740(transferase activity);GO:0005737(cytoplasm);GO:0005829(cytosol)	0.783313	0.849769	0.01781	1.77567	0.35929	0.493357	0.276423	-1.85505	0.000510479	down	yes
MSTRG.14318	DEFB103A	ENSECAT00000007133	GO:0042742(defense response to bacterium);GO:0006952(defense response);GO:0050918(positive chemotaxis);GO:0005576(extracellular region);GO:0042056(chemoattractant activity);GO:0060326(cell chemotaxis)	0.251118	0.24098	0.0131865	0.969208	0.493075	0.501685	0.462515	-1.11243	0.000510492	down	yes
MSTRG.20632	THOC5	ENSECAT00000023353;ENSECAT00000012477	GO:0032786(positive regulation of DNA-templated transcription, elongation);GO:0000228(nuclear chromosome);GO:0000445(THO complex part of transcription export complex);GO:0003729(mRNA binding);GO:0006406(mRNA export from nucleus);GO:0030224(monocyte differentiation);GO:0046784(viral mRNA export from host cell nucleus);GO:2000002(negative regulation of DNA damage checkpoint);GO:0000346(transcriptio…	7.16242	7.54525	5.41748	11.6246	8.21362	8.70891	0.448644	-1.15636	0.000536338	down	yes
MSTRG.8705	MYO1B	ENSECAT00000019896;ENSECAT00000019906	GO:0071944(cell periphery);GO:0005903(brush border);GO:0030048(actin filament-based movement);GO:0005546(phosphatidylinositol-4,5-bisphosphate binding);GO:0005547(phosphatidylinositol-3,4,5-trisphosphate binding);GO:0000146(microfilament motor activity);GO:0051017(actin filament bundle assembly);GO:0030175(filopodium);GO:0016459(myosin complex);GO:0003774(motor activity);GO:0005524(ATP binding);G…	10.7342	10.7966	15.5842	7.42025	12.4721	11.8646	2.36001	1.23879	0.000604797	up	yes
MSTRG.16893	CREB5	ENSECAT00000029053;ENSECAT00000021151;ENSECAT00000021435	GO:0006355(regulation of transcription, DNA-templated);GO:0003700(transcription factor activity, sequence-specific DNA binding);GO:0003676(nucleic acid binding);GO:0045893(positive regulation of transcription, DNA-templated);GO:0070062(extracellular exosome)	1.55464	1.84932	3.68447	0.452198	1.98943	1.81475	4.29493	2.10263	0.000606945	up	yes
MSTRG.15691	BTC	ENSECAT00000024002	GO:0008083(growth factor activity);GO:0005154(epidermal growth factor receptor binding);GO:0008284(positive regulation of cell proliferation);GO:0007173(epidermal growth factor receptor signaling pathway);GO:0005615(extracellular space);GO:0016020(membrane);GO:0016021(integral component of membrane);GO:0010469(regulation of receptor activity);GO:0043066(negative regulation of apoptotic process)	2.82797	2.00253	0.088852	6.34643	1.07822	1.44613	0.0870148	-3.52259	0.000641646	down	yes
MSTRG.22126	ENSECAG00000014552	ENSECAT00000015179	GO:0002162(dystroglycan binding);GO:0003779(actin binding)	2.10175	2.05425	0.911667	2.73041	0.817267	1.08576	0.390248	-1.35754	0.000701523	down	yes
MSTRG.13141	WARS	ENSECAT00000011775	GO:0006436(tryptophanyl-tRNA aminoacylation);GO:0004830(tryptophan-tRNA ligase activity);GO:0004812(aminoacyl-tRNA ligase activity);GO:0006418(tRNA aminoacylation for protein translation);GO:0000166(nucleotide binding);GO:0016874(ligase activity);GO:0005524(ATP binding);GO:0005737(cytoplasm);GO:0006412(translation);GO:0019210(kinase inhibitor activity);GO:0019901(protein kinase binding);GO:001990…	6.9981	7.26464	9.09268	4.60258	6.20123	5.45017	2.005	1.0036	0.00073452	up	yes
MSTRG.20946	RAB31	ENSECAT00000006904	GO:0032588(trans-Golgi network membrane);GO:0043001(Golgi to plasma membrane protein transport);GO:0003924(GTPase activity);GO:0005525(GTP binding);GO:0019003(GDP binding);GO:0031623(receptor internalization);GO:0032869(cellular response to insulin stimulus);GO:0045055(regulated exocytosis);GO:0090382(phagosome maturation);GO:0005769(early endosome);GO:0045335(phagocytic vesicle)	12.5786	11.9847	18.8561	3.73506	6.62378	6.80743	5.05143	2.33669	0.000813334	up	yes
MSTRG.10593	NQO2	ENSECAT00000008719	GO:0022900(electron transport chain);GO:0001512(dihydronicotinamide riboside quinone reductase activity);GO:0008270(zinc ion binding);GO:0009055(electron carrier activity);GO:0016491(oxidoreductase activity);GO:0016661(oxidoreductase activity, acting on other nitrogenous compounds as donors);GO:0031404(chloride ion binding);GO:0042803(protein homodimerization activity);GO:0071949(FAD binding);GO:…	4.65852	5.07798	5.93886	2.76485	3.78921	3.35227	2.03302	1.02362	0.000882801	up	yes
MSTRG.17195	ENSECAG00000014110	ENSECAT00000014923	GO:0002244(hematopoietic progenitor cell differentiation)	3.78705	4.00753	5.29563	1.81371	3.46519	3.0647	2.64791	1.40485	0.000887749	up	yes
MSTRG.16934	ENSECAG00000020428	ENSECAT00000021725	GO:0008380(RNA splicing);GO:0008270(zinc ion binding);GO:0003676(nucleic acid binding)	1.4251	1.45844	2.23755	0.389684	1.13838	1.09283	2.73458	1.45132	0.000940001	up	yes
ENSECAG00000024477	CYP3A89	ENSECAT00000026642	GO:0004497(monooxygenase activity);GO:0016712(oxidoreductase activity, acting on paired donors, with incorporation or reduction of molecular oxygen, reduced flavin or flavoprotein as one donor, and incorporation of one atom of oxygen);GO:0055114(oxidation-reduction process);GO:0046872(metal ion binding);GO:0020037(heme binding);GO:0016705(oxidoreductase activity, acting on paired donors, with inc…	0.466851	0.37431	0	0.835882	0.166783	0.208075	0.454943	-1.13624	0.000965156	down	yes
MSTRG.21653	RNF19A	ENSECAT00000008114	GO:0032436(positive regulation of proteasomal ubiquitin-dependent protein catabolic process);GO:0031624(ubiquitin conjugating enzyme binding);GO:0004842(ubiquitin-protein transferase activity);GO:0005813(centrosome);GO:0016567(protein ubiquitination);GO:0042787(protein ubiquitination involved in ubiquitin-dependent protein catabolic process);GO:0000209(protein polyubiquitination);GO:0000151(ubiqu…	7.16639	8.45449	12.2211	3.35811	7.38518	6.41936	3.89737	1.9625	0.00100376	up	yes
MSTRG.15429	SLC7A5	ENSECAT00000009904;ENSECAT00000009912	GO:0015804(neutral amino acid transport);GO:1902475(L-alpha-amino acid transmembrane transport);GO:0015179(L-amino acid transmembrane transporter activity);GO:0006865(amino acid transport);GO:0015297(antiporter activity);GO:0003333(amino acid transmembrane transport);GO:0015175(neutral amino acid transmembrane transporter activity);GO:0015171(amino acid transmembrane transporter activity);GO:0005…	5.24941	4.20154	1.47725	22.2094	4.22859	6.86115	0.06136	-4.02656	0.00101984	down	yes
MSTRG.903	SEMA4B	ENSECAT00000024410	GO:0005615(extracellular space);GO:0016020(membrane);GO:0016021(integral component of membrane);GO:0050919(negative chemotaxis);GO:0005886(plasma membrane);GO:0045202(synapse)	7.02144	7.53959	2.49681	15.5224	5.96824	7.69518	0.146059	-2.77537	0.00102626	down	yes
MSTRG.22815	MPP1	ENSECAT00000010186	GO:0090022(regulation of neutrophil chemotaxis);GO:0005622(intracellular);GO:0016020(membrane);GO:0030863(cortical cytoskeleton)	6.92293	6.79731	10.4285	3.32183	5.86331	5.89543	3.16717	1.66319	0.00110916	up	yes
MSTRG.20366	AMPP	ENSECAT00000026406	GO:0005179(hormone activity);GO:0005576(extracellular region);GO:0010469(regulation of receptor activity);GO:0001570(vasculogenesis);GO:0002031(G-protein coupled receptor internalization);GO:0003073(regulation of systemic arterial blood pressure);GO:0006171(cAMP biosynthetic process);GO:0010460(positive regulation of heart rate);GO:0030816(positive regulation of cAMP metabolic process);GO:0030819…	8.3808	9.95569	18.1977	3.65892	8.57921	6.17952	5.62954	2.49302	0.00119433	up	yes
MSTRG.7563	SH3BP5	ENSECAT00000026805	GO:0061099(negative regulation of protein tyrosine kinase activity);GO:0017124(SH3 domain binding);GO:0004860(protein kinase inhibitor activity);GO:0035556(intracellular signal transduction);GO:0005737(cytoplasm);GO:0006469(negative regulation of protein kinase activity)	5.32057	5.27948	7.48336	3.39642	4.73899	4.27358	2.17736	1.12258	0.00126086	up	yes
MSTRG.19247	SUOX	ENSECAT00000025200	GO:0042128(nitrate assimilation);GO:0030151(molybdenum ion binding);GO:0016491(oxidoreductase activity);GO:0055114(oxidation-reduction process);GO:0046872(metal ion binding);GO:0020037(heme binding);GO:0005739(mitochondrion)	5.34237	5.13694	3.4299	6.85581	4.52172	5.26873	0.483154	-1.04944	0.00132111	down	yes
MSTRG.1158	STOML1	ENSECAT00000021060	GO:0016020(membrane);GO:0016021(integral component of membrane)	1.39841	1.63882	2.97777	0.934384	2.03745	1.74395	2.51386	1.3299	0.00136019	up	yes
MSTRG.9752	SYNC	ENSECAT00000023363	GO:0005882(intermediate filament);GO:0005198(structural molecule activity);GO:0045103(intermediate filament-based process);GO:0005737(cytoplasm);GO:0005829(cytosol);GO:0030018(Z disc);GO:0031594(neuromuscular junction);GO:0042383(sarcolemma)	1.11922	1.01111	0.556033	2.13997	0.949232	1.06428	0.415569	-1.26684	0.00149423	down	yes
MSTRG.10860	NRM	ENSECAT00000009940	GO:0016020(membrane);GO:0016021(integral component of membrane);GO:0005635(nuclear envelope);GO:0031965(nuclear membrane)	1.9597	2.12247	1.21943	2.88368	1.65821	1.99101	0.490652	-1.02723	0.00150447	down	yes
MSTRG.21661	NCALD	ENSECAT00000026693	GO:0005509(calcium ion binding);GO:0003779(actin binding);GO:0015631(tubulin binding);GO:0030276(clathrin binding);GO:0003073(regulation of systemic arterial blood pressure);GO:0019722(calcium-mediated signaling);GO:0005622(intracellular);GO:0070062(extracellular exosome)	2.42897	2.27415	3.22065	0.806716	1.82309	1.56972	2.73184	1.44987	0.00157662	up	yes
MSTRG.6083	TRIM11	ENSECAT00000017258	GO:0008270(zinc ion binding);GO:0016567(protein ubiquitination);GO:0005622(intracellular);GO:0046872(metal ion binding);GO:0004842(ubiquitin-protein transferase activity);GO:0008134(transcription factor binding);GO:0019904(protein domain specific binding);GO:0061630(ubiquitin protein ligase activity);GO:0032897(negative regulation of viral transcription);GO:0045087(innate immune response);GO:0045…	2.3906	2.31473	1.2943	3.16483	1.86051	1.90507	0.468972	-1.09243	0.0015836	down	yes
MSTRG.9819	SMPDL3B	ENSECAT00000025997;ENSECAT00000000591	GO:0016787(hydrolase activity);GO:0008081(phosphoric diester hydrolase activity);GO:0034122(negative regulation of toll-like receptor signaling pathway);GO:0046466(membrane lipid catabolic process);GO:0050728(negative regulation of inflammatory response);GO:0005615(extracellular space);GO:0005886(plasma membrane);GO:0070062(extracellular exosome)	3.53265	3.23171	0.859534	5.86832	2.14972	2.5109	0.190894	-2.38916	0.00164703	down	yes
MSTRG.21	BNIP3	ENSECAT00000018629	GO:0005740(mitochondrial envelope);GO:0005741(mitochondrial outer membrane);GO:0005635(nuclear envelope);GO:0097345(mitochondrial outer membrane permeabilization);GO:0043068(positive regulation of programmed cell death);GO:0043065(positive regulation of apoptotic process);GO:0005783(endoplasmic reticulum);GO:0016021(integral component of membrane);GO:0016020(membrane);GO:0042802(identical protein…	3.24465	3.93312	2.64881	17.0943	11.2183	11.1269	0.176754	-2.50019	0.00166511	down	yes
MSTRG.19339	SRGAP1	ENSECAT00000012670	GO:0030336(negative regulation of cell migration);GO:0048365(Rac GTPase binding);GO:0005096(GTPase activator activity);GO:0007165(signal transduction);GO:0043547(positive regulation of GTPase activity);GO:0005737(cytoplasm)	2.74597	3.00975	7.25467	0.722605	2.18551	2.00733	6.38898	2.67559	0.00166573	up	yes
MSTRG.14499	GNPTAB	ENSECAT00000011421	GO:0016772(transferase activity, transferring phosphorus-containing groups);GO:0005509(calcium ion binding);GO:0016020(membrane);GO:0016021(integral component of membrane);GO:0003976(UDP-N-acetylglucosamine-lysosomal-enzyme N-acetylglucosaminephosphotransferase activity);GO:0007040(lysosome organization);GO:0009306(protein secretion);GO:0016256(N-glycan processing to lysosome);GO:0033299(secretio…	6.57289	7.10842	8.99572	3.7892	6.25695	6.00408	2.43332	1.28292	0.00169247	up	yes
MSTRG.5266	HS3ST6	ENSECAT00000000719	GO:0008146(sulfotransferase activity);GO:0016740(transferase activity);GO:0008467([heparan sulfate]-glucosamine 3-sulfotransferase 1 activity)	0.563011	0.418307	0.043551	1.58852	0.549664	0.571986	0.330934	-1.59539	0.001709	down	yes
MSTRG.152	TCF7L2	ENSECAT00000025956	GO:0008013(beta-catenin binding);GO:0005667(transcription factor complex);GO:0060070(canonical Wnt signaling pathway);GO:0016055(Wnt signaling pathway);GO:0006357(regulation of transcription from RNA polymerase II promoter);GO:0044212(transcription regulatory region DNA binding);GO:0043565(sequence-specific DNA binding);GO:0003677(DNA binding);GO:0005634(nucleus);GO:0000978(RNA polymerase II core…	2.76554	2.75462	4.43019	1.47256	2.32052	2.13657	2.52179	1.33445	0.00171735	up	yes
MSTRG.17459	TOR3A	ENSECAT00000015291;ENSECAT00000019110	GO:0005524(ATP binding);GO:0016887(ATPase activity);GO:0005783(endoplasmic reticulum);GO:0005788(endoplasmic reticulum lumen);GO:0070062(extracellular exosome)	2.87419	3.10262	1.42207	4.69161	1.71411	2.5035	0.320618	-1.64107	0.00175488	down	yes
MSTRG.7548	GALNT15	ENSECAT00000017720	GO:0006486(protein glycosylation);GO:0000139(Golgi membrane);GO:0030246(carbohydrate binding);GO:0016740(transferase activity);GO:0016757(transferase activity, transferring glycosyl groups);GO:0005794(Golgi apparatus);GO:0016020(membrane);GO:0016021(integral component of membrane);GO:0030133(transport vesicle)	14.529	17.3092	61.246	1.40619	5.21046	4.05849	41.5456	5.37662	0.00184366	up	yes
MSTRG.4458	SHANK2	ENSECAT00000023789;ENSECAT00000028946;ENSECAT00000024921	GO:0035255(ionotropic glutamate receptor binding);GO:0007416(synapse assembly);GO:0007612(learning);GO:0007613(memory);GO:0030534(adult behavior);GO:0035176(social behavior);GO:0035640(exploration behavior);GO:0051968(positive regulation of synaptic transmission, glutamatergic);GO:0060291(long-term synaptic potentiation);GO:0060292(long term synaptic depression);GO:0071625(vocalization behavior);…	0.949715	0.649433	0.0224571	2.25195	0.60701	0.644147	0.23655	-2.07978	0.00186464	down	yes
MSTRG.8295	CYP27C1	ENSECAT00000018522	GO:0055114(oxidation-reduction process);GO:0046872(metal ion binding);GO:0020037(heme binding);GO:0016705(oxidoreductase activity, acting on paired donors, with incorporation or reduction of molecular oxygen);GO:0005506(iron ion binding);GO:0016491(oxidoreductase activity);GO:0004497(monooxygenase activity);GO:0001972(retinoic acid binding);GO:0005502(11-cis retinal binding);GO:0005503(all-trans …	0.903638	1.17217	0.065788	4.52685	1.4984	1.52775	0.142025	-2.81579	0.00186645	down	yes
MSTRG.11255	SLC1A6	ENSECAT00000020436	GO:0015293(symporter activity);GO:0089711(L-glutamate transmembrane transport);GO:0055085(transmembrane transport);GO:0006810(transport);GO:0016021(integral component of membrane);GO:0016020(membrane);GO:0005313(L-glutamate transmembrane transporter activity);GO:0015813(L-glutamate transport);GO:0042391(regulation of membrane potential);GO:0005794(Golgi apparatus);GO:0045111(intermediate filament…	0.533761	0.487891	0	1.19843	0.203323	0.243524	0.362283	-1.46481	0.00187864	down	yes
MSTRG.11652	TRIO	ENSECAT00000021628;ENSECAT00000021668	GO:0035023(regulation of Rho protein signal transduction);GO:0005089(Rho guanyl-nucleotide exchange factor activity);GO:0004674(protein serine/threonine kinase activity);GO:0005085(guanyl-nucleotide exchange factor activity);GO:0006468(protein phosphorylation);GO:0005524(ATP binding);GO:0004672(protein kinase activity);GO:0065009(regulation of molecular function);GO:0045599(negative regulation of…	2.97319	3.11126	5.3302	1.46695	4.02109	2.7275	3.37458	1.75471	0.00192183	up	yes
MSTRG.1391	ENSECAG00000017875	ENSECAT00000018879	NA	8.74788	9.73101	13.1655	4.6729	6.13439	5.84003	2.81144	1.49131	0.00222908	up	yes
MSTRG.13799	ROBO1	ENSECAT00000019469	GO:0035385(Roundabout signaling pathway);GO:0007507(heart development);GO:0007411(axon guidance);GO:0030275(LRR domain binding);GO:0042802(identical protein binding);GO:0002042(cell migration involved in sprouting angiogenesis);GO:0006919(activation of cysteine-type endopeptidase activity involved in apoptotic process);GO:0007156(homophilic cell adhesion via plasma membrane adhesion molecules);GO…	3.10578	4.02973	1.05274	10.5083	3.63659	4.03663	0.124531	-3.00542	0.00230993	down	yes
MSTRG.17870	ENSECAG00000010630	ENSECAT00000010934	GO:0050727(regulation of inflammatory response);GO:0050786(RAGE receptor binding);GO:0050544(arachidonic acid binding);GO:0035662(Toll-like receptor 4 binding);GO:0045087(innate immune response);GO:0008017(microtubule binding);GO:0008270(zinc ion binding);GO:0046872(metal ion binding);GO:0005509(calcium ion binding)	11.36	7.23072	0.0567168	136.628	19.4757	17.7092	0.00319866	-8.28832	0.00233182	down	yes
MSTRG.6554	RHOQ	ENSECAT00000007015	GO:0003924(GTPase activity);GO:0007264(small GTPase mediated signal transduction);GO:0005525(GTP binding);GO:0005622(intracellular);GO:0000166(nucleotide binding);GO:0016020(membrane);GO:0005522(profilin binding);GO:0032427(GBD domain binding);GO:0008286(insulin receptor signaling pathway);GO:0008360(regulation of cell shape);GO:0030866(cortical actin cytoskeleton organization);GO:0032869(cellula…	2.93718	2.91269	5.26258	0.264552	2.20298	1.86439	6.85118	2.77635	0.00234307	up	yes
MSTRG.1635	ENSECAG00000018815	ENSECAT00000020256	GO:0016491(oxidoreductase activity);GO:0055114(oxidation-reduction process);GO:0001758(retinal dehydrogenase activity);GO:0042574(retinal metabolic process);GO:0005739(mitochondrion);GO:0005777(peroxisome)	9.31345	10.5445	5.43744	18.5078	10.8941	12.1273	0.266755	-1.90641	0.00234912	down	yes
MSTRG.10220	EPHX2	ENSECAT00000025403	GO:0008152(metabolic process);GO:0016787(hydrolase activity);GO:0003824(catalytic activity);GO:0000287(magnesium ion binding);GO:0004301(epoxide hydrolase activity);GO:0005102(receptor binding);GO:0015643(toxic substance binding);GO:0016791(phosphatase activity);GO:0042577(lipid phosphatase activity);GO:0042803(protein homodimerization activity);GO:0010628(positive regulation of gene expression);…	8.43505	7.43484	6.15491	12.7077	9.78823	10.7962	0.468648	-1.09342	0.00235321	down	yes
MSTRG.5685	PSD2	ENSECAT00000014168	GO:0032012(regulation of ARF protein signal transduction);GO:0005086(ARF guanyl-nucleotide exchange factor activity);GO:0005543(phospholipid binding);GO:0065009(regulation of molecular function);GO:0030425(dendrite);GO:0032154(cleavage furrow);GO:0032587(ruffle membrane);GO:0043025(neuronal cell body)	0.63525	0.626535	0.067477	1.48406	0.731919	0.980281	0.363136	-1.46142	0.00245056	down	yes
MSTRG.18129	DENND2D	ENSECAT00000003182	GO:0065009(regulation of molecular function);GO:0017112(Rab guanyl-nucleotide exchange factor activity);GO:0005654(nucleoplasm);GO:0005829(cytosol)	9.24534	8.86119	2.95922	19.1344	8.11413	8.29567	0.137306	-2.86454	0.00249674	down	yes
MSTRG.11014	ENSECAG00000005108	ENSECAT00000005038	GO:0016020(membrane);GO:0016021(integral component of membrane)	1.40548	1.56847	0.772467	2.60398	1.60399	1.90627	0.427196	-1.22703	0.00255368	down	yes
MSTRG.21777	ENSECAG00000022588	ENSECAT00000024128;ENSECAT00000024142	NA	5.13079	5.61808	0.00708148	20.4104	0.256132	2.83796	0.0158521	-5.97918	0.00256718	down	yes
MSTRG.11929	SLC52A3	ENSECAT00000021329	GO:0032218(riboflavin transport);GO:0032217(riboflavin transporter activity);GO:0005887(integral component of plasma membrane);GO:0016020(membrane);GO:0016021(integral component of membrane);GO:0007605(sensory perception of sound);GO:0034605(cellular response to heat);GO:0005886(plasma membrane)	0.526487	0.29878	0.095676	1.63105	0.734065	0.871183	0.354345	-1.49677	0.00259051	down	yes
MSTRG.13766	NOXA1	ENSECAT00000020347	GO:0006801(superoxide metabolic process);GO:0043085(positive regulation of catalytic activity);GO:0043020(NADPH oxidase complex);GO:0016176(superoxide-generating NADPH oxidase activator activity);GO:0017124(SH3 domain binding);GO:0019899(enzyme binding);GO:0048365(Rac GTPase binding);GO:0010310(regulation of hydrogen peroxide metabolic process);GO:0060263(regulation of respiratory burst)	1.4417	1.87314	0.396475	5.446	1.35873	2.40514	0.148849	-2.74808	0.00260421	down	yes
MSTRG.14721	WNT7B	ENSECAT00000014119;ENSECAT00000014228	GO:0045165(cell fate commitment);GO:0030182(neuron differentiation);GO:0016055(Wnt signaling pathway);GO:0005109(frizzled binding);GO:0005578(proteinaceous extracellular matrix);GO:0007275(multicellular organism development);GO:0005102(receptor binding);GO:0005576(extracellular region);GO:0005615(extracellular space);GO:0010469(regulation of receptor activity);GO:0048018(receptor ligand activity)…	1.43404	1.67263	0.042602	5.31491	1.02119	1.01542	0.106574	-3.23007	0.00261647	down	yes
MSTRG.15333	ENSECAG00000022657	ENSECAT00000024210	GO:0016020(membrane);GO:0016021(integral component of membrane)	1.46248	1.63574	2.09643	0.430746	1.04507	1.04277	2.46183	1.29973	0.00261866	up	yes
MSTRG.21114	DTNA	ENSECAT00000022892	GO:0008270(zinc ion binding);GO:0046872(metal ion binding);GO:0043234(protein complex)	2.22357	2.19537	1.16942	3.41237	1.47686	1.54505	0.396045	-1.33626	0.00262282	down	yes
MSTRG.14363	NAP1L1	ENSECAT00000000225	GO:0006334(nucleosome assembly);GO:0005634(nucleus);GO:0003723(RNA binding);GO:0016020(membrane)	5.72646	6.35323	11.382	2.91855	5.76866	4.26364	4.05486	2.01965	0.00266187	up	yes
MSTRG.6624	PRKD3	ENSECAT00000009228	GO:0089700(protein kinase D signaling);GO:0004697(protein kinase C activity);GO:0035556(intracellular signal transduction);GO:0004674(protein serine/threonine kinase activity);GO:0016310(phosphorylation);GO:0006468(protein phosphorylation);GO:0005524(ATP binding);GO:0004672(protein kinase activity);GO:0005737(cytoplasm);GO:0016301(kinase activity);GO:0016740(transferase activity);GO:0046872(metal…	5.88727	6.09704	7.73912	3.75146	4.77738	4.17433	2.01906	1.01368	0.00268755	up	yes
MSTRG.6723	DRC1	ENSECAT00000022249	GO:0007368(determination of left/right symmetry);GO:0007507(heart development);GO:0060285(cilium-dependent cell motility);GO:0070286(axonemal dynein complex assembly)	1.89938	1.69145	0.0895072	4.28815	1.44662	1.91787	0.143209	-2.8038	0.0027098	down	yes
MSTRG.17412	PRDX6	ENSECAT00000024078	GO:0051920(peroxiredoxin activity);GO:0016209(antioxidant activity);GO:0016491(oxidoreductase activity);GO:0055114(oxidation-reduction process);GO:0045454(cell redox homeostasis);GO:0004602(glutathione peroxidase activity);GO:0031625(ubiquitin protein ligase binding);GO:0042803(protein homodimerization activity);GO:0045296(cadherin binding);GO:0047499(calcium-independent phospholipase A2 activity…	57.1242	61.5835	43.1858	109.381	88.3292	91.1912	0.361266	-1.46887	0.00272091	down	yes
MSTRG.18209	SNX7	ENSECAT00000008858	GO:0019898(extrinsic component of membrane);GO:0016050(vesicle organization);GO:0035091(phosphatidylinositol binding);GO:0005768(endosome);GO:0006897(endocytosis)	9.46053	9.54464	14.0454	5.49564	10.4069	7.72622	2.88078	1.52646	0.00275569	up	yes
ENSECAG00000000625	LRCH2	ENSECAT00000001769	GO:0007165(signal transduction);GO:0005886(plasma membrane)	0.790389	0.854437	1.98079	0.225075	0.812769	0.78455	2.9235	1.54769	0.00282646	up	yes
MSTRG.4230	ENSECAG00000012519	ENSECAT00000013022	NA	1.67877	0.528535	0.257967	68.2987	61.9802	57.606	0.0160221	-5.96379	0.00284629	down	yes
MSTRG.15382	ENSECAG00000022837	ENSECAT00000024377	GO:0050080(malonyl-CoA decarboxylase activity);GO:0006633(fatty acid biosynthetic process);GO:0046321(positive regulation of fatty acid oxidation);GO:2001294(malonyl-CoA catabolic process);GO:0005737(cytoplasm);GO:0005739(mitochondrion);GO:0005759(mitochondrial matrix)	4.6719	4.22963	1.71433	6.85435	3.16321	4.19096	0.258196	-1.95346	0.00296629	down	yes
MSTRG.21847	ENSECAG00000019881	ENSECAT00000021106	GO:0003950(NAD+ ADP-ribosyltransferase activity);GO:0016740(transferase activity);GO:0016757(transferase activity, transferring glycosyl groups)	4.03456	4.59299	2.69008	9.67182	6.29699	6.04023	0.297335	-1.74984	0.00298269	down	yes
MSTRG.20591	PLA2G3	ENSECAT00000027056	GO:0042629(mast cell granule);GO:0050482(arachidonic acid secretion);GO:0006644(phospholipid metabolic process);GO:0004623(phospholipase A2 activity);GO:0005576(extracellular region);GO:0001675(acrosome assembly);GO:0007288(sperm axoneme assembly);GO:0019372(lipoxygenase pathway);GO:0043303(mast cell degranulation);GO:0046470(phosphatidylcholine metabolic process);GO:0048468(cell development);GO:…	2.06779	2.52664	0.081895	7.87689	1.08333	1.12986	0.0701115	-3.83421	0.00299394	down	yes
MSTRG.15188	CCDC113	ENSECAT00000019083	GO:0060271(cilium assembly);GO:0034451(centriolar satellite);GO:0043234(protein complex)	0.746156	0.898228	0.007044	1.93573	0.687886	0.717699	0.270844	-1.88447	0.00302162	down	yes
MSTRG.7297	NBEAL2	ENSECAT00000016644	GO:0012505(endomembrane system);GO:0030220(platelet formation);GO:0005783(endoplasmic reticulum)	8.4726	9.39923	4.16012	14.8938	7.23921	9.45979	0.244682	-2.03102	0.00302205	down	yes
MSTRG.22348	GDPD2	ENSECAT00000008286	GO:0008889(glycerophosphodiester phosphodiesterase activity);GO:0008081(phosphoric diester hydrolase activity);GO:0006629(lipid metabolic process);GO:0016020(membrane);GO:0016021(integral component of membrane);GO:0045669(positive regulation of osteoblast differentiation);GO:0090527(actin filament reorganization);GO:0005884(actin filament);GO:0005886(plasma membrane);GO:0030027(lamellipodium)	4.57472	4.50789	0.113683	26.9588	2.62205	2.28597	0.0180758	-5.7898	0.00308069	down	yes
MSTRG.6585	PLEKHH2	ENSECAT00000004814	GO:0005856(cytoskeleton);GO:0003779(actin binding);GO:0042802(identical protein binding);GO:0030835(negative regulation of actin filament depolymerization);GO:0005737(cytoplasm);GO:0005886(plasma membrane);GO:0030027(lamellipodium);GO:0030864(cortical actin cytoskeleton)	3.81157	4.75218	9.26543	1.11136	2.64901	1.8981	6.36402	2.66994	0.00311287	up	yes
MSTRG.17307	PIK3C2B	ENSECAT00000016252	GO:0048015(phosphatidylinositol-mediated signaling);GO:0035005(1-phosphatidylinositol-4-phosphate 3-kinase activity);GO:0016303(1-phosphatidylinositol-3-kinase activity);GO:0046854(phosphatidylinositol phosphorylation);GO:0005942(phosphatidylinositol 3-kinase complex);GO:0014065(phosphatidylinositol 3-kinase signaling);GO:0035091(phosphatidylinositol binding);GO:0016477(cell migration);GO:0016301…	6.80409	7.64638	4.1732	13.303	7.41874	9.63429	0.290726	-1.78227	0.00311884	down	yes
MSTRG.1297	TLN2	ENSECAT00000023339;ENSECAT00000023447;ENSECAT00000023476	GO:0005925(focal adhesion);GO:0005856(cytoskeleton);GO:0001726(ruffle);GO:0007016(cytoskeletal anchoring at plasma membrane);GO:0005200(structural constituent of cytoskeleton);GO:0003779(actin binding);GO:0007155(cell adhesion);GO:0051015(actin filament binding)	5.20938	6.32562	9.35257	3.2349	5.91453	5.8912	3.00298	1.5864	0.00317479	up	yes
MSTRG.14155	DDHD2	ENSECAT00000008476;ENSECAT00000008410	GO:0004620(phospholipase activity);GO:0004806(triglyceride lipase activity);GO:0046872(metal ion binding);GO:0030134(COPII-coated ER to Golgi transport vesicle);GO:0006888(ER to Golgi vesicle-mediated transport);GO:0007626(locomotory behavior);GO:0008542(visual learning);GO:0019433(triglyceride catabolic process);GO:0034389(lipid particle organization);GO:0090141(positive regulation of mitochondr…	3.67897	3.47903	4.5685	2.03617	3.49783	3.16969	2.10163	1.07151	0.00329342	up	yes
MSTRG.3874	ENSECAG00000011010	ENSECAT00000011323	NA	4.84033	6.33561	1.84448	12.7897	4.25847	4.85223	0.141094	-2.82527	0.00333306	down	yes
ENSECAG00000013063	ENSECAG00000013063	ENSECAT00000013542	NA	0.143593	0.152326	0	1.06924	0.431989	0.529491	0.427817	-1.22493	0.00336994	down	yes
MSTRG.1408	GATM	ENSECAT00000014879	GO:0015067(amidinotransferase activity);GO:0006601(creatine biosynthetic process);GO:0005739(mitochondrion);GO:0015068(glycine amidinotransferase activity);GO:0006600(creatine metabolic process);GO:0007275(multicellular organism development);GO:0007611(learning or memory);GO:0014889(muscle atrophy);GO:0005758(mitochondrial intermembrane space);GO:0070062(extracellular exosome)	1.80951	2.36162	3.52279	0.739507	1.46498	1.25472	3.06972	1.61811	0.00337397	up	yes
MSTRG.13695	RXRA	ENSECAT00000021079	GO:0043401(steroid hormone mediated signaling pathway);GO:0003707(steroid hormone receptor activity);GO:0008270(zinc ion binding);GO:0043565(sequence-specific DNA binding);GO:0006351(transcription, DNA-templated);GO:0006355(regulation of transcription, DNA-templated);GO:0003677(DNA binding);GO:0005634(nucleus);GO:0046872(metal ion binding);GO:0003700(transcription factor activity, sequence-specif…	2.84358	2.82117	1.52672	5.04973	3.17157	2.96041	0.355224	-1.4932	0.00339778	down	yes
MSTRG.2853	IL20RA	ENSECAT00000007784	GO:0004896(cytokine receptor activity);GO:0019221(cytokine-mediated signaling pathway);GO:0016021(integral component of membrane);GO:0005886(plasma membrane);GO:0016020(membrane);GO:0042015(interleukin-20 binding);GO:0045124(regulation of bone resorption);GO:2001244(positive regulation of intrinsic apoptotic signaling pathway)	0.96774	1.33416	0.0440289	2.90383	0.777151	0.87254	0.195112	-2.35763	0.00348584	down	yes
MSTRG.11699	ENSECAG00000001110	ENSECAT00000001012	GO:0009408(response to heat);GO:0031072(heat shock protein binding);GO:0005829(cytosol);GO:0051082(unfolded protein binding);GO:0005524(ATP binding);GO:0006457(protein folding);GO:0046872(metal ion binding)	3.00204	3.01618	4.52281	2.12447	4.09355	3.0895	2.13718	1.09571	0.00352659	up	yes
MSTRG.12387	RASEF	ENSECAT00000000279	GO:0003924(GTPase activity);GO:0005525(GTP binding);GO:0005509(calcium ion binding);GO:0019003(GDP binding);GO:0042802(identical protein binding);GO:0051260(protein homooligomerization);GO:0005829(cytosol);GO:0048471(perinuclear region of cytoplasm)	1.01394	1.05334	0.464567	2.30888	0.898119	0.943167	0.362745	-1.46297	0.00360024	down	yes
MSTRG.16247	PPP1R12B	ENSECAT00000024853;ENSECAT00000024866	GO:0019208(phosphatase regulator activity);GO:0019901(protein kinase binding);GO:0007165(signal transduction);GO:0050790(regulation of catalytic activity)	3.04429	2.89879	5.58441	1.07343	1.88332	1.8482	3.74705	1.90576	0.00368306	up	yes
MSTRG.21878	ENSECAG00000014352	ENSECAT00000014963	GO:0009058(biosynthetic process);GO:0003824(catalytic activity);GO:0030170(pyridoxal phosphate binding)	1.88046	2.73332	0.225827	8.59003	2.09365	2.1703	0.0821145	-3.60622	0.00368974	down	yes
MSTRG.15184	MMP15	ENSECAT00000000336	GO:0004222(metalloendopeptidase activity);GO:0008237(metallopeptidase activity);GO:0031012(extracellular matrix);GO:0008270(zinc ion binding);GO:0006508(proteolysis);GO:0016787(hydrolase activity);GO:0008233(peptidase activity);GO:0046872(metal ion binding);GO:0005887(integral component of plasma membrane);GO:0016020(membrane);GO:0016021(integral component of membrane);GO:0035987(endodermal cell …	1.32719	1.40054	0.502154	2.66143	1.50954	1.93136	0.34383	-1.54023	0.00376257	down	yes
MSTRG.6370	RAB11FIP5	ENSECAT00000007144	GO:0045055(regulated exocytosis);GO:0005769(early endosome);GO:0005739(mitochondrion);GO:0017137(Rab GTPase binding);GO:0043015(gamma-tubulin binding);GO:0070164(negative regulation of adiponectin secretion);GO:0071468(cellular response to acidic pH);GO:2000008(regulation of protein localization to cell surface);GO:0005741(mitochondrial outer membrane);GO:0005815(microtubule organizing center);GO…	4.5258	4.02708	6.46605	2.31582	5.14378	4.37481	2.80421	1.48759	0.00378094	up	yes
ENSECAG00000019148	TNFRSF25	ENSECAT00000020471	GO:0097190(apoptotic signaling pathway);GO:0033209(tumor necrosis factor-mediated signaling pathway);GO:0005031(tumor necrosis factor-activated receptor activity);GO:0007275(multicellular organism development);GO:0005887(integral component of plasma membrane);GO:0042981(regulation of apoptotic process);GO:0032496(response to lipopolysaccharide);GO:0042127(regulation of cell proliferation);GO:0006…	0.970168	1.07559	0.34084	1.84576	0.983374	0.970249	0.402593	-1.31261	0.00381347	down	yes
MSTRG.19919	IER2	ENSECAT00000009173	GO:0006366(transcription from RNA polymerase II promoter);GO:0000977(RNA polymerase II regulatory region sequence-specific DNA binding);GO:0001228(transcriptional activator activity, RNA polymerase II transcription regulatory region sequence-specific binding);GO:0003677(DNA binding);GO:0045944(positive regulation of transcription from RNA polymerase II promoter);GO:0048870(cell motility);GO:00056…	2.1755	1.57268	1.60766	9.89945	6.8778	8.62673	0.21218	-2.23664	0.00387428	down	yes
MSTRG.207	SH3PXD2A	ENSECAT00000009816	GO:0002102(podosome);GO:0071800(podosome assembly);GO:0043085(positive regulation of catalytic activity);GO:0006801(superoxide metabolic process);GO:0016176(superoxide-generating NADPH oxidase activator activity);GO:0035091(phosphatidylinositol binding);GO:0055114(oxidation-reduction process);GO:0072593(reactive oxygen species metabolic process);GO:0072675(osteoclast fusion)	3.94447	4.5732	2.50356	7.01927	4.42087	4.71514	0.370944	-1.43073	0.00393355	down	yes
MSTRG.15668	SEPT11	ENSECAT00000006999	GO:0005525(GTP binding);GO:0000166(nucleotide binding);GO:0051291(protein heterooligomerization);GO:0001725(stress fiber);GO:0070062(extracellular exosome)	4.86268	4.60923	7.10378	3.11124	4.39866	3.96629	2.24028	1.16368	0.00393652	up	yes
MSTRG.12746	GNPNAT1	ENSECAT00000020943	GO:0006048(UDP-N-acetylglucosamine biosynthetic process);GO:0008080(N-acetyltransferase activity);GO:0004343(glucosamine 6-phosphate N-acetyltransferase activity);GO:0042802(identical protein binding);GO:1990830(cellular response to leukemia inhibitory factor);GO:0005770(late endosome);GO:0005793(endoplasmic reticulum-Golgi intermediate compartment);GO:0005794(Golgi apparatus)	5.74832	5.38008	8.12396	3.18923	6.73762	5.13969	2.71933	1.44325	0.00408193	up	yes
MSTRG.12434	ANXA1	ENSECAT00000017244	GO:0001891(phagocytic cup);GO:0042102(positive regulation of T cell proliferation);GO:0016328(lateral plasma membrane);GO:0031532(actin cytoskeleton reorganization);GO:0030659(cytoplasmic vesicle membrane);GO:0016324(apical plasma membrane);GO:0031901(early endosome membrane);GO:0005509(calcium ion binding);GO:0005769(early endosome);GO:0005768(endosome);GO:0031410(cytoplasmic vesicle);GO:0098609…	166.521	156.264	224.949	105.844	192.886	153.637	2.62699	1.39341	0.00415043	up	yes
MSTRG.16628	ENSECAG00000021645	ENSECAT00000023022	GO:0051639(actin filament network formation);GO:0030041(actin filament polymerization);GO:0003785(actin monomer binding)	0.788228	0.728382	0.108503	2.50933	0.340891	0.628652	0.225281	-2.1502	0.00416118	down	yes
MSTRG.10491	ANK2	ENSECAT00000026644;ENSECAT00000026638	GO:0007165(signal transduction);GO:0043034(costamere);GO:0098910(regulation of atrial cardiac muscle cell action potential);GO:0030507(spectrin binding);GO:0019899(enzyme binding);GO:0019901(protein kinase binding);GO:0044325(ion channel binding);GO:0002027(regulation of heart rate);GO:0003283(atrial septum development);GO:0010628(positive regulation of gene expression);GO:0010881(regulation of c…	3.35022	4.53741	11.0336	2.31533	6.27256	5.29038	5.24234	2.39021	0.00453946	up	yes
MSTRG.5416	DBN1	ENSECAT00000011230	GO:0007015(actin filament organization);GO:0003779(actin binding);GO:0005622(intracellular);GO:0045296(cadherin binding);GO:0010643(cell communication by chemical coupling);GO:0010644(cell communication by electrical coupling);GO:0032507(maintenance of protein location in cell);GO:0048699(generation of neurons);GO:0061351(neural precursor cell proliferation);GO:0005886(plasma membrane);GO:0005911…	7.94082	7.8537	18.4878	3.11791	5.92329	5.78559	6.14479	2.61936	0.00454215	up	yes
MSTRG.9895	IL22RA1	ENSECAT00000017099	GO:0004896(cytokine receptor activity);GO:0019221(cytokine-mediated signaling pathway);GO:0016021(integral component of membrane);GO:0005886(plasma membrane);GO:0042015(interleukin-20 binding);GO:0050829(defense response to Gram-negative bacterium)	1.84754	2.29588	0.085193	4.37925	1.12576	1.23524	0.134697	-2.89221	0.00455057	down	yes
MSTRG.16135	TP53BP2	ENSECAT00000006938	GO:0007165(signal transduction);GO:0002039(p53 binding);GO:0042802(identical protein binding);GO:0051059(NF-kappaB binding);GO:0072332(intrinsic apoptotic signaling pathway by p53 class mediator);GO:1900119(positive regulation of execution phase of apoptosis);GO:0005634(nucleus);GO:0005737(cytoplasm);GO:0048471(perinuclear region of cytoplasm)	18.8784	18.8685	22.1352	11.1156	16.0043	15.8705	2.14036	1.09785	0.00458148	up	yes
MSTRG.8303	TFCP2L1	ENSECAT00000026818	GO:0006357(regulation of transcription from RNA polymerase II promoter);GO:0043565(sequence-specific DNA binding);GO:0003700(transcription factor activity, sequence-specific DNA binding);GO:0005634(nucleus);GO:0000977(RNA polymerase II regulatory region sequence-specific DNA binding);GO:0000122(negative regulation of transcription from RNA polymerase II promoter);GO:0000902(cell morphogenesis);GO…	2.19787	1.21691	0.053956	2.85017	0.290915	0.816641	0.171279	-2.54558	0.00467507	down	yes
MSTRG.12087	IFT52	ENSECAT00000022340	GO:0001841(neural tube formation);GO:0001947(heart looping);GO:0007224(smoothened signaling pathway);GO:0007368(determination of left/right symmetry);GO:0009953(dorsal/ventral pattern formation);GO:0035720(intraciliary anterograde transport);GO:0042733(embryonic digit morphogenesis);GO:0050680(negative regulation of epithelial cell proliferation);GO:0060271(cilium assembly);GO:0070613(regulation …	5.44845	5.97811	9.30429	4.16465	6.17861	5.72218	2.34498	1.22957	0.00469374	up	yes
MSTRG.1369	CYP19A1	ENSECAT00000022758	GO:0020037(heme binding);GO:0070330(aromatase activity);GO:0005789(endoplasmic reticulum membrane);GO:0005783(endoplasmic reticulum);GO:0055114(oxidation-reduction process);GO:0046872(metal ion binding);GO:0016705(oxidoreductase activity, acting on paired donors, with incorporation or reduction of molecular oxygen);GO:0005506(iron ion binding);GO:0016491(oxidoreductase activity);GO:0004497(monoox…	1.08088	1.2234	0.024668	3.92298	1.2167	0.973721	0.151221	-2.72527	0.00479606	down	yes
MSTRG.20011	ACP5	ENSECAT00000012641	GO:0003993(acid phosphatase activity);GO:0016787(hydrolase activity);GO:0008198(ferrous iron binding);GO:0008199(ferric iron binding);GO:0016311(dephosphorylation);GO:0032496(response to lipopolysaccharide);GO:0032691(negative regulation of interleukin-1 beta production);GO:0032695(negative regulation of interleukin-12 production);GO:0032720(negative regulation of tumor necrosis factor production…	12.4439	13.5819	6.02056	31.0256	11.439	10.7447	0.154089	-2.69816	0.0048005	down	yes
MSTRG.17697	ATP1A2	ENSECAT00000027078	GO:0005391(sodium:potassium-exchanging ATPase activity);GO:0006813(potassium ion transport);GO:0010248(establishment or maintenance of transmembrane electrochemical gradient);GO:0006814(sodium ion transport);GO:0000166(nucleotide binding);GO:0006811(ion transport);GO:0006810(transport);GO:0005524(ATP binding);GO:0016787(hydrolase activity);GO:0046872(metal ion binding);GO:0016021(integral compone…	0.876537	0.940833	0.310503	1.60964	0.287318	0.627987	0.389059	-1.36194	0.00493924	down	yes
MSTRG.7747	P2RY1	ENSECAT00000001662	GO:0090075(relaxation of muscle);GO:0007200(phospholipase C-activating G-protein coupled receptor signaling pathway);GO:0045028(G-protein coupled purinergic nucleotide receptor activity);GO:0035589(G-protein coupled purinergic nucleotide receptor signaling pathway);GO:0030168(platelet activation);GO:0007186(G-protein coupled receptor signaling pathway);GO:0007165(signal transduction);GO:0004930(G…	3.01616	3.56802	0.417209	14.4961	1.8439	1.82391	0.0493703	-4.34021	0.00495594	down	yes
MSTRG.11912	STK35	ENSECAT00000000202	GO:0006468(protein phosphorylation);GO:0005524(ATP binding);GO:0004672(protein kinase activity);GO:0005634(nucleus);GO:0016604(nuclear body)	1.86769	2.21115	1.28486	3.17388	1.99295	2.16819	0.480884	-1.05624	0.00499184	down	yes
MSTRG.16752	SGCE	ENSECAT00000021679	GO:0003012(muscle system process);GO:0016012(sarcoglycan complex);GO:0061024(membrane organization);GO:0016020(membrane);GO:0016021(integral component of membrane);GO:0005794(Golgi apparatus);GO:0005886(plasma membrane);GO:0016010(dystrophin-associated glycoprotein complex);GO:0032590(dendrite membrane)	1.95555	2.24862	4.97652	0.663598	1.54704	1.35769	4.49533	2.16843	0.00508974	up	yes
MSTRG.5511	ATP10B	ENSECAT00000023541	GO:0045332(phospholipid translocation);GO:0015914(phospholipid transport);GO:0004012(phospholipid-translocating ATPase activity);GO:0000287(magnesium ion binding);GO:0000166(nucleotide binding);GO:0005524(ATP binding);GO:0016787(hydrolase activity);GO:0005886(plasma membrane);GO:0005783(endoplasmic reticulum);GO:0016021(integral component of membrane);GO:0016020(membrane)	2.00992	1.9583	0.0467882	5.20516	1.8874	1.85438	0.116809	-3.09777	0.00510822	down	yes
MSTRG.19802	POU2F3	ENSECAT00000021112	GO:0003700(transcription factor activity, sequence-specific DNA binding);GO:0043565(sequence-specific DNA binding);GO:0006366(transcription from RNA polymerase II promoter);GO:0006351(transcription, DNA-templated);GO:0006355(regulation of transcription, DNA-templated);GO:0003677(DNA binding);GO:0005634(nucleus);GO:0000978(RNA polymerase II core promoter proximal region sequence-specific DNA bindi…	4.11827	4.36125	0.884468	11.704	2.91005	2.44617	0.0931752	-3.42391	0.00511906	down	yes
MSTRG.12400	PSAT1	ENSECAT00000019292	GO:0008652(cellular amino acid biosynthetic process);GO:0006564(L-serine biosynthetic process);GO:0008483(transaminase activity);GO:0004648(O-phospho-L-serine:2-oxoglutarate aminotransferase activity);GO:0003824(catalytic activity);GO:0016740(transferase activity);GO:0005737(cytoplasm);GO:0005829(cytosol);GO:0070062(extracellular exosome)	5.10049	3.73302	0.363616	16.5312	5.90782	7.08727	0.0480408	-4.3796	0.00517378	down	yes
MSTRG.10113	MEGF6	ENSECAT00000014341;ENSECAT00000014428	GO:0005509(calcium ion binding)	2.27621	3.35516	0.806212	9.04426	3.3765	3.48352	0.130205	-2.94114	0.00518701	down	yes
MSTRG.19298	NDUFA4L2	ENSECAT00000025262	GO:0005751(mitochondrial respiratory chain complex IV);GO:0004129(cytochrome-c oxidase activity);GO:1902600(hydrogen ion transmembrane transport);GO:0016020(membrane);GO:0016021(integral component of membrane);GO:0022900(electron transport chain)	2.77155	3.61975	0.525855	14.3508	6.96927	7.05298	0.0720363	-3.79513	0.00519796	down	yes
ENSECAG00000021263	SLC41A2	ENSECAT00000022734	GO:0006812(cation transport);GO:0008324(cation transmembrane transporter activity);GO:0055085(transmembrane transport);GO:0098655(cation transmembrane transport);GO:0005886(plasma membrane);GO:0016020(membrane);GO:0016021(integral component of membrane);GO:0072509(divalent inorganic cation transmembrane transporter activity);GO:0070838(divalent metal ion transport)	1.31334	1.18955	1.57682	0.199631	0.616948	0.658552	2.36574	1.24229	0.00523113	up	yes
MSTRG.12443	ENSECAG00000018675	ENSECAT00000019748	GO:0005544(calcium-dependent phospholipid binding);GO:0043086(negative regulation of catalytic activity);GO:0004859(phospholipase inhibitor activity);GO:0005509(calcium ion binding)	3.56294	4.43218	6.10433	2.63362	4.31899	3.76047	2.31877	1.21336	0.00523218	up	yes
MSTRG.17341	IKBKE	ENSECAT00000000739	GO:0038061(NIK/NF-kappaB signaling);GO:0007252(I-kappaB phosphorylation);GO:0018105(peptidyl-serine phosphorylation);GO:0004674(protein serine/threonine kinase activity);GO:0006468(protein phosphorylation);GO:0005524(ATP binding);GO:0004672(protein kinase activity);GO:0005737(cytoplasm);GO:0045087(innate immune response);GO:0004704(NF-kappaB-inducing kinase activity);GO:0008384(IkappaB kinase act…	9.34741	10.527	3.02511	24.0259	10.8962	10.7001	0.113609	-3.13785	0.00527179	down	yes
MSTRG.17975	HIST2H2BE	ENSECAT00000007901	GO:0005694(chromosome);GO:0000786(nucleosome);GO:0006334(nucleosome assembly);GO:0003677(DNA binding);GO:0046982(protein heterodimerization activity);GO:0005634(nucleus);GO:0002227(innate immune response in mucosa);GO:0019731(antibacterial humoral response);GO:0050830(defense response to Gram-positive bacterium);GO:0061844(antimicrobial humoral immune response mediated by antimicrobial peptide);G…	0	0	28.1383	0	54.5597	50.721	144.017	7.1701	0.00534241	up	yes
MSTRG.11651	FAM105A	ENSECAT00000018036	GO:0016020(membrane);GO:0016021(integral component of membrane)	4.06337	4.61658	8.29285	3.09959	5.42679	4.6215	2.81761	1.49447	0.00541883	up	yes
MSTRG.21635	ENSECAG00000010269	ENSECAT00000010524	GO:1903830(magnesium ion transmembrane transport);GO:0015693(magnesium ion transport);GO:0015095(magnesium ion transmembrane transporter activity);GO:0016020(membrane);GO:0016021(integral component of membrane)	1.80289	1.75561	0.501016	3.11408	1.20815	1.04392	0.281572	-1.82843	0.00566986	down	yes
MSTRG.8072	PCDH17	ENSECAT00000018280	GO:0007155(cell adhesion);GO:0007416(synapse assembly);GO:0007267(cell-cell signaling);GO:0005886(plasma membrane);GO:0007156(homophilic cell adhesion via plasma membrane adhesion molecules);GO:0005887(integral component of plasma membrane);GO:0005509(calcium ion binding);GO:0016020(membrane);GO:0016021(integral component of membrane);GO:0030534(adult behavior);GO:0050805(negative regulation of s…	0.687232	1.04756	1.81585	0.199669	1.57995	1.19985	3.1217	1.64233	0.00567466	up	yes
MSTRG.21278	ENSECAG00000000774	ENSECAT00000000623	GO:0010951(negative regulation of endopeptidase activity);GO:0004867(serine-type endopeptidase inhibitor activity);GO:0005615(extracellular space)	2.31538	2.20367	0.0313	10.9551	4.96567	4.34468	0.0600865	-4.05682	0.00571259	down	yes
MSTRG.1981	RINL	ENSECAT00000022099	GO:0065009(regulation of molecular function);GO:0005085(guanyl-nucleotide exchange factor activity);GO:0006897(endocytosis);GO:0001726(ruffle);GO:0015629(actin cytoskeleton)	0.610524	0.55609	0.105358	0.977126	0.467204	0.415914	0.488179	-1.03452	0.00585423	down	yes
MSTRG.3355	STAC2	ENSECAT00000026268	GO:0035556(intracellular signal transduction);GO:0005622(intracellular);GO:0046872(metal ion binding)	3.26104	3.84975	5.02021	1.64749	2.88131	3.10255	2.64084	1.401	0.00590352	up	yes
MSTRG.10213	ADRA1A	ENSECAT00000016710	GO:0055117(regulation of cardiac muscle contraction);GO:0019229(regulation of vasoconstriction);GO:0006937(regulation of muscle contraction);GO:0071880(adenylate cyclase-activating adrenergic receptor signaling pathway);GO:0045987(positive regulation of smooth muscle contraction);GO:0045907(positive regulation of vasoconstriction);GO:0007204(positive regulation of cytosolic calcium ion concentrat…	1.12076	0.900051	0.200602	1.73449	0.303095	0.868262	0.325638	-1.61866	0.00591839	down	yes
MSTRG.5101	GDE1	ENSECAT00000010646	GO:0008889(glycerophosphodiester phosphodiesterase activity);GO:0008081(phosphoric diester hydrolase activity);GO:0006629(lipid metabolic process);GO:0004622(lysophospholipase activity);GO:0047395(glycerophosphoinositol glycerophosphodiesterase activity);GO:0006644(phospholipid metabolic process);GO:0070291(N-acylethanolamine metabolic process);GO:0016020(membrane)	5.22139	3.74768	2.21243	7.51928	3.78003	4.65629	0.29166	-1.77764	0.0059274	down	yes
MSTRG.2327	KLK9	ENSECAT00000008609	GO:0008236(serine-type peptidase activity);GO:0004252(serine-type endopeptidase activity);GO:0006508(proteolysis);GO:0016787(hydrolase activity);GO:0008233(peptidase activity)	1.13892	0.990295	0.043398	4.582	0.592312	0.642037	0.119814	-3.06113	0.00595104	down	yes
MSTRG.14528	APPL2	ENSECAT00000022563	GO:0008283(cell proliferation);GO:0005634(nucleus);GO:0010008(endosome membrane);GO:0016581(NuRD complex);GO:0070062(extracellular exosome)	7.82297	9.15033	11.1305	5.44418	6.88051	6.55513	2.08295	1.05863	0.00596896	up	yes
MSTRG.10255	HPGD	ENSECAT00000005397	GO:0007186(G-protein coupled receptor signaling pathway);GO:0005737(cytoplasm);GO:0016491(oxidoreductase activity);GO:0055114(oxidation-reduction process);GO:0003824(catalytic activity);GO:0004957(prostaglandin E receptor activity);GO:0016404(15-hydroxyprostaglandin dehydrogenase (NAD+) activity);GO:0051287(NAD binding);GO:0070403(NAD+ binding);GO:0006693(prostaglandin metabolic process);GO:00071…	1.52891	1.80653	5.98882	0.466503	2.00496	1.35089	6.8151	2.76874	0.00600695	up	yes
MSTRG.16508	NAPEPLD	ENSECAT00000012507	GO:0070290(N-acylphosphatidylethanolamine-specific phospholipase D activity);GO:0008270(zinc ion binding);GO:0042802(identical protein binding);GO:0070291(N-acylethanolamine metabolic process);GO:0005829(cytosol);GO:0070062(extracellular exosome)	2.5237	2.12299	4.48767	0.499246	1.00881	1.1184	4.24456	2.08561	0.00609139	up	yes
MSTRG.18754	ENSECAG00000024083	ENSECAT00000025842	NA	1.22613	1.39863	0.0442392	5.43598	1.63069	1.20758	0.114295	-3.12916	0.00611088	down	yes
MSTRG.12801	DHRS7	ENSECAT00000011872	GO:0016491(oxidoreductase activity);GO:0055114(oxidation-reduction process);GO:0016020(membrane)	6.07918	6.29265	5.35763	11.5342	7.99485	8.10458	0.45608	-1.13264	0.00611589	down	yes
MSTRG.16693	CROT	ENSECAT00000009328	GO:0016746(transferase activity, transferring acyl groups);GO:0016740(transferase activity);GO:0005102(receptor binding);GO:0008458(carnitine O-octanoyltransferase activity);GO:0006091(generation of precursor metabolites and energy);GO:0006631(fatty acid metabolic process);GO:0006635(fatty acid beta-oxidation);GO:0009437(carnitine metabolic process);GO:0015908(fatty acid transport);GO:0015936(coe…	6.44938	5.14718	2.59447	14.8519	10.1084	10.1517	0.185029	-2.43418	0.00617696	down	yes
MSTRG.16909	ENSECAG00000017845	ENSECAT00000018919	GO:0003839(gamma-glutamylcyclotransferase activity)	2.0544	2.03951	0.358724	4.03894	1.89441	2.03521	0.204597	-2.28915	0.00627588	down	yes
MSTRG.15301	PHLPP2	ENSECAT00000013010	GO:0042622(photoreceptor outer segment membrane);GO:0001917(photoreceptor inner segment);GO:0006470(protein dephosphorylation);GO:0004722(protein serine/threonine phosphatase activity);GO:0007165(signal transduction);GO:0003824(catalytic activity);GO:0005737(cytoplasm)	3.13749	2.88101	4.33288	1.6711	2.13646	2.05508	2.17443	1.12064	0.00642231	up	yes
MSTRG.14968	BEND7	ENSECAT00000009301	GO:0070062(extracellular exosome)	2.63135	2.49634	1.34299	7.82855	2.20131	2.78326	0.188089	-2.41052	0.00679052	down	yes
MSTRG.1992	ENSECAG00000013830	ENSECAT00000014387	NA	1.25692	0.721119	0.227998	2.13931	0.611127	0.728595	0.299225	-1.7407	0.00682235	down	yes
MSTRG.1737	ENSECAG00000016358	ENSECAT00000018210	GO:0046983(protein dimerization activity);GO:0016020(membrane);GO:0016021(integral component of membrane)	2.73638	2.50604	1.49046	3.69375	2.58349	2.96484	0.462158	-1.11354	0.00694825	down	yes
MSTRG.13407	INIP	ENSECAT00000008679	GO:0070876(SOSS complex);GO:0006281(DNA repair);GO:0006974(cellular response to DNA damage stimulus);GO:0005634(nucleus);GO:0010212(response to ionizing radiation);GO:0005654(nucleoplasm)	0.861339	0.637612	2.00917	0.476752	1.55945	1.3917	2.55915	1.35566	0.00695411	up	yes
MSTRG.22692	ZNF75D	ENSECAT00000000580	GO:0003676(nucleic acid binding);GO:0006351(transcription, DNA-templated);GO:0006355(regulation of transcription, DNA-templated);GO:0005634(nucleus);GO:0005622(intracellular);GO:0046872(metal ion binding);GO:0003700(transcription factor activity, sequence-specific DNA binding)	2.43646	1.89359	1.402	4.61668	2.06891	2.75752	0.342951	-1.54393	0.00699626	down	yes
MSTRG.22207	SLC38A5	ENSECAT00000006971	GO:0015816(glycine transport);GO:0015187(glycine transmembrane transporter activity);GO:0005887(integral component of plasma membrane);GO:0016020(membrane);GO:0016021(integral component of membrane)	2.66828	3.02119	3.46404	1.09553	2.29049	1.76978	2.48898	1.31555	0.0070051	up	yes
MSTRG.17947	PRUNE1	ENSECAT00000023747;ENSECAT00000001143	GO:0016462(pyrophosphatase activity);GO:0016311(dephosphorylation);GO:0005737(cytoplasm);GO:0015631(tubulin binding);GO:0016791(phosphatase activity);GO:0031113(regulation of microtubule polymerization);GO:0050767(regulation of neurogenesis);GO:0005829(cytosol)	6.91101	6.37856	1.70551	13.6007	5.81158	5.23207	0.128689	-2.95804	0.00700717	down	yes
MSTRG.9676	RHBDL2	ENSECAT00000015888	GO:0016485(protein processing);GO:0004252(serine-type endopeptidase activity);GO:0016021(integral component of membrane);GO:0006508(proteolysis);GO:0016787(hydrolase activity);GO:0008233(peptidase activity);GO:0016020(membrane);GO:0005886(plasma membrane)	1.33856	1.21505	0.397638	2.56811	1.65469	1.55957	0.335126	-1.57722	0.00701429	down	yes
MSTRG.16954	LRRN3	ENSECAT00000016081	GO:0005615(extracellular space);GO:0005578(proteinaceous extracellular matrix);GO:0016020(membrane);GO:0016021(integral component of membrane);GO:0051965(positive regulation of synapse assembly)	1.23945	1.41639	1.90192	0.0303729	1.02096	0.6767	3.52909	1.8193	0.00701505	up	yes
MSTRG.11266	NOTCH3	ENSECAT00000023346	GO:0050793(regulation of developmental process);GO:0007275(multicellular organism development);GO:0030154(cell differentiation);GO:0007219(Notch signaling pathway);GO:0004872(receptor activity);GO:0046872(metal ion binding);GO:0005509(calcium ion binding);GO:0016021(integral component of membrane);GO:0016020(membrane);GO:0006355(regulation of transcription, DNA-templated);GO:0019899(enzyme bindin…	19.1246	24.9788	12.1672	41.1372	20.5613	24.8511	0.241046	-2.05262	0.00705535	down	yes
MSTRG.12816	SLC38A6	ENSECAT00000005976	GO:0003333(amino acid transmembrane transport);GO:0015171(amino acid transmembrane transporter activity);GO:0005887(integral component of plasma membrane);GO:0016020(membrane);GO:0016021(integral component of membrane);GO:0005886(plasma membrane)	5.67138	6.25158	8.81639	3.53148	4.46051	4.61949	2.40947	1.26871	0.00706906	up	yes
MSTRG.18521	SGPP2	ENSECAT00000024312	GO:0016311(dephosphorylation);GO:0016020(membrane);GO:0016021(integral component of membrane);GO:0042392(sphingosine-1-phosphate phosphatase activity);GO:0006670(sphingosine metabolic process);GO:0005783(endoplasmic reticulum)	1.43392	1.49601	0	5.63439	3.06374	2.85044	0.115319	-3.1163	0.00710514	down	yes
MSTRG.2314	ENSECAG00000021144	ENSECAT00000022773	GO:0008236(serine-type peptidase activity);GO:0004252(serine-type endopeptidase activity);GO:0006508(proteolysis);GO:0016787(hydrolase activity);GO:0008233(peptidase activity)	0.901468	0.891707	0.429836	1.85258	1.16982	1.63957	0.44196	-1.17801	0.00711714	down	yes
MSTRG.17147	ENSECAG00000008910	ENSECAT00000009043	GO:0030246(carbohydrate binding);GO:0016020(membrane);GO:0016021(integral component of membrane)	1.06715	1.31081	0.212569	4.0036	1.40198	1.12303	0.183891	-2.44307	0.0071382	down	yes
MSTRG.535	TYSND1	ENSECAT00000009373	GO:0031998(regulation of fatty acid beta-oxidation);GO:0005777(peroxisome);GO:0016485(protein processing);GO:0004252(serine-type endopeptidase activity);GO:0008236(serine-type peptidase activity);GO:0006508(proteolysis);GO:0016787(hydrolase activity);GO:0008233(peptidase activity);GO:0002020(protease binding);GO:0051260(protein homooligomerization);GO:0016020(membrane)	5.56537	4.30799	3.46857	9.30016	5.02284	6.13375	0.353677	-1.4995	0.00722841	down	yes
MSTRG.20413	SOX6	ENSECAT00000011250	GO:0007275(multicellular organism development);GO:0003677(DNA binding);GO:0005634(nucleus);GO:0006355(regulation of transcription, DNA-templated);GO:0000978(RNA polymerase II core promoter proximal region sequence-specific DNA binding);GO:0001078(transcriptional repressor activity, RNA polymerase II core promoter proximal region sequence-specific binding);GO:0003700(transcription factor activity,…	0.734784	0.863745	0.388885	1.81576	1.50721	1.49111	0.461114	-1.1168	0.00737519	down	yes
MSTRG.19281	ENSECAG00000017834	ENSECAT00000018874	GO:0016491(oxidoreductase activity);GO:0055114(oxidation-reduction process)	2.3685	1.09868	0.189241	4.01676	0.619076	1.10915	0.149378	-2.74296	0.00737787	down	yes
MSTRG.11891	SLC4A11	ENSECAT00000021861	GO:0035445(borate transmembrane transport);GO:0035725(sodium ion transmembrane transport);GO:0051453(regulation of intracellular pH);GO:0008509(anion transmembrane transporter activity);GO:0005452(inorganic anion exchanger activity);GO:0006820(anion transport);GO:0005887(integral component of plasma membrane);GO:0016021(integral component of membrane);GO:0016020(membrane);GO:0005272(sodium channe…	2.40474	2.5	0.473071	7.46176	1.81793	1.41134	0.114731	-3.12367	0.00738068	down	yes
MSTRG.3983	EPN2	ENSECAT00000014689;ENSECAT00000014692	GO:0030128(clathrin coat of endocytic vesicle);GO:0006897(endocytosis);GO:0045296(cadherin binding);GO:0043231(intracellular membrane-bounded organelle)	4.91594	5.52284	3.62145	6.96114	4.32028	5.3292	0.496578	-1.00991	0.00754412	down	yes
MSTRG.17868	S100A12	ENSECAT00000009966	GO:0046872(metal ion binding);GO:0005509(calcium ion binding);GO:0050786(RAGE receptor binding);GO:0006805(xenobiotic metabolic process);GO:0031640(killing of cells of other organism);GO:0043123(positive regulation of I-kappaB kinase/NF-kappaB signaling);GO:0050832(defense response to fungus);GO:0061844(antimicrobial humoral immune response mediated by antimicrobial peptide);GO:0005634(nucleus);G…	1.94424	3.57104	0.954384	25.824	13.3998	21.7865	0.0560588	-4.15692	0.00757357	down	yes
MSTRG.9905	ID3	ENSECAT00000024937	GO:0045892(negative regulation of transcription, DNA-templated);GO:0046983(protein dimerization activity);GO:0005737(cytoplasm);GO:0005634(nucleus);GO:0003700(transcription factor activity, sequence-specific DNA binding);GO:0008134(transcription factor binding);GO:0019904(protein domain specific binding);GO:1901707(leptomycin B binding);GO:0000122(negative regulation of transcription from RNA pol…	2.43746	3.42755	5.73938	1.53342	3.27267	3.25425	3.37266	1.75389	0.00757622	up	yes
MSTRG.12106	WFDC5	ENSECAT00000014615	GO:0010466(negative regulation of peptidase activity);GO:0030414(peptidase inhibitor activity);GO:0005576(extracellular region)	1.11691	1.54552	0.0547649	5.01475	0.723918	0.701986	0.112328	-3.15421	0.007643	down	yes
MSTRG.21393	TPD52	ENSECAT00000014729	GO:0005509(calcium ion binding);GO:0042803(protein homodimerization activity);GO:0046982(protein heterodimerization activity);GO:0030183(B cell differentiation);GO:0005737(cytoplasm);GO:0005783(endoplasmic reticulum);GO:0048471(perinuclear region of cytoplasm)	2.49787	2.43082	1.50874	3.66722	2.10071	1.92261	0.459222	-1.12274	0.00764583	down	yes
MSTRG.11536	SELENOP	ENSECAT00000028858	GO:0070062(extracellular exosome)	29.1476	40.7602	50.7836	10.5717	24.4129	22.9401	5.96307	2.57606	0.00764623	up	yes
MSTRG.15666	CCNG2	ENSECAT00000015115	GO:0051726(regulation of cell cycle)	3.30255	3.69452	6.39634	2.34691	3.69343	3.3541	2.63395	1.39723	0.00766709	up	yes
MSTRG.2991	SPHK1	ENSECAT00000025373	GO:0003376(sphingosine-1-phosphate signaling pathway);GO:0046834(lipid phosphorylation);GO:0003951(NAD+ kinase activity);GO:0016301(kinase activity);GO:0016310(phosphorylation);GO:0008152(metabolic process);GO:0000287(magnesium ion binding);GO:0003677(DNA binding);GO:0005516(calmodulin binding);GO:0005524(ATP binding);GO:0008481(sphinganine kinase activity);GO:0017050(D-erythro-sphingosine kinase…	5.4277	6.38366	1.88298	11.517	5.78322	6.38706	0.171322	-2.54521	0.00769401	down	yes
MSTRG.2942	CARD14	ENSECAT00000007736	GO:0042981(regulation of apoptotic process);GO:0050700(CARD domain binding);GO:0001934(positive regulation of protein phosphorylation);GO:0033209(tumor necrosis factor-mediated signaling pathway);GO:0043066(negative regulation of apoptotic process);GO:0051092(positive regulation of NF-kappaB transcription factor activity);GO:0005737(cytoplasm)	1.71013	2.08567	0.0472742	4.67931	1.7256	1.65222	0.130431	-2.93865	0.00771363	down	yes
MSTRG.20152	ENSECAG00000013426	ENSECAT00000013975	NA	1.57781	1.00058	0.492174	3.00617	1.77185	1.8268	0.31199	-1.68043	0.00776256	down	yes
MSTRG.17006	WNT16	ENSECAT00000007025	GO:0045165(cell fate commitment);GO:0030182(neuron differentiation);GO:0016055(Wnt signaling pathway);GO:0005109(frizzled binding);GO:0005578(proteinaceous extracellular matrix);GO:0007275(multicellular organism development);GO:0005102(receptor binding);GO:0005576(extracellular region);GO:0005615(extracellular space);GO:0010628(positive regulation of gene expression);GO:0014068(positive regulatio…	2.94333	2.48794	0.0918778	11.5928	2.90192	1.85411	0.0528637	-4.24158	0.00790927	down	yes
MSTRG.19240	ENSECAG00000010752	ENSECAT00000011075	GO:0016020(membrane);GO:0016021(integral component of membrane)	2.91626	3.7418	6.43941	1.86598	3.33425	2.8322	3.20377	1.67977	0.00791856	up	yes
MSTRG.2889	OGFOD3	ENSECAT00000019957	GO:0031418(L-ascorbic acid binding);GO:0016491(oxidoreductase activity);GO:0055114(oxidation-reduction process);GO:0016705(oxidoreductase activity, acting on paired donors, with incorporation or reduction of molecular oxygen);GO:0005506(iron ion binding);GO:0016020(membrane);GO:0070062(extracellular exosome)	5.32144	4.07273	3.22334	8.23584	5.80541	6.15667	0.397414	-1.33129	0.00792372	down	yes
MSTRG.15744	ENSECAG00000014374	ENSECAT00000014420;ENSECAT00000014979	NA	3.26478	2.83257	9.42501	1.04825	2.85658	2.89437	6.94349	2.79566	0.0079978	up	yes
MSTRG.11258	CCDC105	ENSECAT00000008617	GO:0070062(extracellular exosome)	2.14807	3.56201	0.129244	7.10952	1.07941	1.1559	0.0816434	-3.61452	0.00802971	down	yes
MSTRG.22473	PCDH19	ENSECAT00000016871	GO:0007420(brain development);GO:0007155(cell adhesion);GO:0007267(cell-cell signaling);GO:0007399(nervous system development);GO:0005886(plasma membrane);GO:0007156(homophilic cell adhesion via plasma membrane adhesion molecules);GO:0005887(integral component of plasma membrane);GO:0005509(calcium ion binding);GO:0016020(membrane);GO:0016021(integral component of membrane)	2.53595	3.30702	8.06256	1.34041	3.17109	2.70614	5.22997	2.3868	0.00810708	up	yes
MSTRG.5729	CXCL14	ENSECAT00000009969	GO:0007267(cell-cell signaling);GO:0060326(cell chemotaxis);GO:0008009(chemokine activity);GO:0005576(extracellular region);GO:0006955(immune response);GO:0045662(negative regulation of myoblast differentiation);GO:0048839(inner ear development);GO:2000503(positive regulation of natural killer cell chemotaxis);GO:0005794(Golgi apparatus)	25.7476	21.1649	12.3724	64.3216	39.0132	31.2317	0.163666	-2.61117	0.00814779	down	yes
MSTRG.10166	FAM160B2	ENSECAT00000010005	NA	4.24614	3.85645	2.56356	5.43213	3.65736	4.55744	0.475902	-1.07127	0.00816471	down	yes
MSTRG.3370	SRCIN1	ENSECAT00000015252;ENSECAT00000015365	GO:0030334(regulation of cell migration);GO:0034446(substrate adhesion-dependent cell spreading);GO:0061001(regulation of dendritic spine morphogenesis);GO:0019901(protein kinase binding);GO:0061098(positive regulation of protein tyrosine kinase activity);GO:0061099(negative regulation of protein tyrosine kinase activity);GO:0005737(cytoplasm);GO:0015629(actin cytoskeleton)	0.747131	1.01892	0.094357	3.10756	0.614597	0.625388	0.192405	-2.37778	0.00820953	down	yes
MSTRG.9124	MASP1	ENSECAT00000009028	GO:0001867(complement activation, lectin pathway);GO:0004252(serine-type endopeptidase activity);GO:0008236(serine-type peptidase activity);GO:0006508(proteolysis);GO:0016787(hydrolase activity);GO:0008233(peptidase activity);GO:0005615(extracellular space);GO:0005576(extracellular region);GO:0005509(calcium ion binding);GO:0042803(protein homodimerization activity);GO:0048306(calcium-dependent p…	2.88591	3.22932	5.83515	1.66513	2.76695	2.25199	3.08432	1.62495	0.00832961	up	yes
ENSECAG00000009126	NOS1	ENSECAT00000010290	GO:0005516(calmodulin binding);GO:0004517(nitric-oxide synthase activity);GO:0045776(negative regulation of blood pressure);GO:0031284(positive regulation of guanylate cyclase activity);GO:0007263(nitric oxide mediated signal transduction);GO:0006809(nitric oxide biosynthetic process);GO:0010181(FMN binding);GO:0003958(NADPH-hemoprotein reductase activity);GO:0050661(NADP binding);GO:0050660(flav…	0.707458	0.421215	0.1853	1.16008	0.357313	0.509515	0.458293	-1.12566	0.00836507	down	yes
MSTRG.20472	BBOX1	ENSECAT00000013188	GO:0045329(carnitine biosynthetic process);GO:0008336(gamma-butyrobetaine dioxygenase activity);GO:0016491(oxidoreductase activity);GO:0055114(oxidation-reduction process);GO:0005506(iron ion binding);GO:0008270(zinc ion binding);GO:0042802(identical protein binding);GO:0005739(mitochondrion);GO:0070062(extracellular exosome)	1.97635	2.689	0.113025	7.04443	1.98393	1.56402	0.0912159	-3.45457	0.00839775	down	yes
MSTRG.16819	TSPAN13	ENSECAT00000010952	GO:1903169(regulation of calcium ion transmembrane transport);GO:0005246(calcium channel regulator activity);GO:0007166(cell surface receptor signaling pathway);GO:0005887(integral component of plasma membrane);GO:0016021(integral component of membrane);GO:0016020(membrane);GO:0065009(regulation of molecular function);GO:0005886(plasma membrane)	4.14896	4.25165	4.89104	1.86088	3.31701	3.13902	2.34884	1.23195	0.00840507	up	yes
MSTRG.18091	ENSECAG00000008072	ENSECAT00000008155	GO:0005634(nucleus)	5.88145	5.50977	8.57449	3.15715	4.48522	5.07962	2.60278	1.38005	0.008455	up	yes
MSTRG.13046	TTC8	ENSECAT00000024663	GO:0034464(BBSome);GO:1905515(non-motile cilium assembly);GO:0001736(establishment of planar polarity);GO:0007411(axon guidance);GO:0007608(sensory perception of smell);GO:0021772(olfactory bulb development);GO:0032880(regulation of protein localization);GO:0034260(negative regulation of GTPase activity);GO:0035264(multicellular organism growth);GO:0045444(fat cell differentiation);GO:0051492(reg…	3.04656	3.18352	3.55153	1.08378	2.15144	1.96852	2.48739	1.31463	0.00853117	up	yes
MSTRG.5915	CAST	ENSECAT00000015429;ENSECAT00000015463;ENSECAT00000015473	GO:0003723(RNA binding);GO:0010859(calcium-dependent cysteine-type endopeptidase inhibitor activity);GO:0045296(cadherin binding);GO:0097340(inhibition of cysteine-type endopeptidase activity);GO:2000675(negative regulation of type B pancreatic cell apoptotic process);GO:0005783(endoplasmic reticulum);GO:0005829(cytosol);GO:0016020(membrane)	9.22833	10.226	14.2324	6.67672	10.2966	7.91259	2.35873	1.23801	0.00854202	up	yes
MSTRG.3048	SLC9A3R1	ENSECAT00000015153;ENSECAT00000015191	GO:0032947(protein complex scaffold activity);GO:0016020(membrane);GO:0012505(endomembrane system);GO:0005102(receptor binding);GO:0008013(beta-catenin binding);GO:0017081(chloride channel regulator activity);GO:0019902(phosphatase binding);GO:0030165(PDZ domain binding);GO:0031698(beta-2 adrenergic receptor binding);GO:0043621(protein self-association);GO:0050780(dopamine receptor binding);GO:00…	4.02648	2.95872	1.44991	7.9314	4.37569	3.76487	0.216795	-2.2056	0.00854438	down	yes
MSTRG.11200	EFHC1	ENSECAT00000008660	GO:0005509(calcium ion binding);GO:0043014(alpha-tubulin binding);GO:0000281(mitotic cytokinesis);GO:0007052(mitotic spindle organization);GO:0021795(cerebral cortex cell migration);GO:0051302(regulation of cell division);GO:0000922(spindle pole);GO:0005813(centrosome);GO:0072686(mitotic spindle)	3.20226	2.61595	4.00223	1.26512	2.40689	2.36962	2.54112	1.34547	0.00856411	up	yes
MSTRG.5823	SNCAIP	ENSECAT00000013524	GO:0031625(ubiquitin protein ligase binding);GO:0042802(identical protein binding);GO:0008219(cell death);GO:0042417(dopamine metabolic process);GO:0046928(regulation of neurotransmitter secretion);GO:0090083(regulation of inclusion body assembly);GO:0005654(nucleoplasm);GO:0005737(cytoplasm);GO:0036464(cytoplasmic ribonucleoprotein granule)	1.50192	1.59184	4.01899	0.659024	1.51373	1.43332	3.76911	1.91422	0.00862338	up	yes
MSTRG.9656	MFSD2A	ENSECAT00000014762	GO:0055085(transmembrane transport);GO:0016020(membrane);GO:0016021(integral component of membrane);GO:0005548(phospholipid transporter activity);GO:0015245(fatty acid transporter activity);GO:0015293(symporter activity);GO:0051978(lysophospholipid transporter activity);GO:0015908(fatty acid transport);GO:0021766(hippocampus development);GO:0045056(transcytosis);GO:0051977(lysophospholipid transp…	7.01055	8.67577	4.42422	13.9395	6.37682	6.55719	0.281421	-1.8292	0.00879436	down	yes
ENSECAG00000010018	MUC20	ENSECAT00000010287	GO:0048012(hepatocyte growth factor receptor signaling pathway);GO:0000187(activation of MAPK activity);GO:0005886(plasma membrane)	0.681423	0.371122	0	1.54633	0.109192	0.241465	0.290563	-1.78308	0.00886184	down	yes
MSTRG.9915	EPHB2	ENSECAT00000012858	GO:0005003(ephrin receptor activity);GO:0007169(transmembrane receptor protein tyrosine kinase signaling pathway);GO:0004713(protein tyrosine kinase activity);GO:0016310(phosphorylation);GO:0006468(protein phosphorylation);GO:0005524(ATP binding);GO:0004672(protein kinase activity);GO:0016301(kinase activity);GO:0016740(transferase activity);GO:0016021(integral component of membrane);GO:0005887(i…	2.5991	3.24901	4.66699	1.18407	3.2971	3.31434	3.31806	1.73034	0.00890144	up	yes
MSTRG.16184	RGS2	ENSECAT00000012594	GO:0005096(GTPase activator activity);GO:0005886(plasma membrane);GO:0043547(positive regulation of GTPase activity);GO:0005737(cytoplasm);GO:0045744(negative regulation of G-protein coupled receptor protein signaling pathway);GO:0001965(G-protein alpha-subunit binding);GO:0007283(spermatogenesis);GO:0008277(regulation of G-protein coupled receptor protein signaling pathway);GO:0010519(negative r…	2.64736	2.04393	5.58804	0.70076	1.88588	1.26466	4.96818	2.31272	0.00890937	up	yes
MSTRG.22768	HAUS7	ENSECAT00000016758;ENSECAT00000016891	GO:0031996(thioesterase binding);GO:0007098(centrosome cycle);GO:0051225(spindle assembly);GO:0005813(centrosome);GO:0070652(HAUS complex)	3.05606	2.22301	1.50291	4.35379	2.70213	2.86372	0.394808	-1.34078	0.00915149	down	yes
MSTRG.16012	FGFR3	ENSECAT00000022570;ENSECAT00000022687;ENSECAT00000022768;ENSECAT00000022299	GO:0005007(fibroblast growth factor-activated receptor activity);GO:0008284(positive regulation of cell proliferation);GO:0008543(fibroblast growth factor receptor signaling pathway);GO:0004714(transmembrane receptor protein tyrosine kinase activity);GO:0004713(protein tyrosine kinase activity);GO:0016310(phosphorylation);GO:0006468(protein phosphorylation);GO:0005524(ATP binding);GO:0004672(prot…	7.29379	6.81675	0.540995	16.2084	4.53682	6.815	0.0502182	-4.31565	0.00920033	down	yes
MSTRG.13772	PNPLA7	ENSECAT00000019256	GO:0032502(developmental process);GO:0004622(lysophospholipase activity);GO:0016042(lipid catabolic process);GO:0006629(lipid metabolic process);GO:0005783(endoplasmic reticulum);GO:0008152(metabolic process);GO:0016787(hydrolase activity);GO:0016020(membrane);GO:0016021(integral component of membrane)	4.27439	4.37052	2.09547	7.18135	4.94947	4.70251	0.320269	-1.64264	0.00930134	down	yes
ENSECAG00000009797	PRTFDC1	ENSECAT00000010136	GO:0006166(purine ribonucleoside salvage);GO:0004422(hypoxanthine phosphoribosyltransferase activity);GO:0009116(nucleoside metabolic process);GO:0005737(cytoplasm);GO:0016740(transferase activity);GO:0016757(transferase activity, transferring glycosyl groups);GO:0046872(metal ion binding);GO:0000166(nucleotide binding);GO:0052657(guanine phosphoribosyltransferase activity);GO:0032264(IMP salvage…	1.2805	0.931673	1.51786	0.22386	0.437825	0.400947	2.1935	1.13324	0.00940965	up	yes
MSTRG.18884	PIK3C2G	ENSECAT00000024779	GO:0036092(phosphatidylinositol-3-phosphate biosynthetic process);GO:0048015(phosphatidylinositol-mediated signaling);GO:0035005(1-phosphatidylinositol-4-phosphate 3-kinase activity);GO:0016303(1-phosphatidylinositol-3-kinase activity);GO:0046854(phosphatidylinositol phosphorylation);GO:0005942(phosphatidylinositol 3-kinase complex);GO:0014065(phosphatidylinositol 3-kinase signaling);GO:0035091(p…	2.29502	2.20581	0.715324	4.13839	1.87394	1.49415	0.260132	-1.94269	0.00940997	down	yes
MSTRG.14085	SH2D4A	ENSECAT00000018771	GO:0019902(phosphatase binding);GO:0010923(negative regulation of phosphatase activity);GO:0005737(cytoplasm);GO:0005829(cytosol)	1.00818	1.45765	0.403492	3.55284	0.963717	1.11772	0.231042	-2.11377	0.00941485	down	yes
MSTRG.19244	DGKA	ENSECAT00000013121	GO:0003951(NAD+ kinase activity);GO:0007205(protein kinase C-activating G-protein coupled receptor signaling pathway);GO:0004143(diacylglycerol kinase activity);GO:0016301(kinase activity);GO:0035556(intracellular signal transduction);GO:0008152(metabolic process);GO:0016310(phosphorylation);GO:0016740(transferase activity);GO:0005509(calcium ion binding);GO:0005524(ATP binding);GO:0000166(nucleo…	6.41516	6.09897	3.06264	8.32599	5.33504	5.35452	0.358147	-1.48137	0.0094332	down	yes
MSTRG.1214	PAQR5	ENSECAT00000008438	GO:0048545(response to steroid hormone);GO:0005496(steroid binding);GO:0043401(steroid hormone mediated signaling pathway);GO:0003707(steroid hormone receptor activity);GO:0005886(plasma membrane);GO:0016021(integral component of membrane);GO:0016020(membrane)	1.67355	1.48028	0.47733	2.29732	1.28441	1.34217	0.370746	-1.4315	0.00949454	down	yes
MSTRG.20214	ENSECAG00000004615	ENSECAT00000004691	GO:0000226(microtubule cytoskeleton organization);GO:0005874(microtubule);GO:0005516(calmodulin binding);GO:0008017(microtubule binding);GO:0032418(lysosome localization);GO:0048813(dendrite morphogenesis)	0.913534	1.71604	0.0285413	4.76224	1.59367	1.50909	0.129938	-2.9441	0.00956785	down	yes
MSTRG.5121	MYH11	ENSECAT00000021858;ENSECAT00000022141;ENSECAT00000022151;ENSECAT00000021909	GO:0016459(myosin complex);GO:0003774(motor activity);GO:0005524(ATP binding);GO:0003779(actin binding);GO:0051015(actin filament binding);GO:0000166(nucleotide binding);GO:0008307(structural constituent of muscle);GO:0048251(elastic fiber assembly);GO:0048739(cardiac muscle fiber development);GO:0070062(extracellular exosome)	12.1723	14.4555	5.21795	24.7902	5.43245	11.2541	0.143422	-2.80166	0.00962354	down	yes
MSTRG.11718	SLC9A3	ENSECAT00000025051	GO:0098719(sodium ion import across plasma membrane);GO:0015386(potassium:proton antiporter activity);GO:0015385(sodium:proton antiporter activity);GO:0006885(regulation of pH);GO:0015297(antiporter activity);GO:0015299(solute:proton antiporter activity);GO:0006812(cation transport);GO:0051453(regulation of intracellular pH);GO:0006814(sodium ion transport);GO:0016324(apical plasma membrane);GO:0…	1.33625	1.56304	0.071928	4.94584	0.742434	0.545303	0.115517	-3.11382	0.00975734	down	yes
MSTRG.2706	FYN	ENSECAT00000008942	GO:0050852(T cell receptor signaling pathway);GO:0042110(T cell activation);GO:0007169(transmembrane receptor protein tyrosine kinase signaling pathway);GO:0031234(extrinsic component of cytoplasmic side of plasma membrane);GO:0038083(peptidyl-tyrosine autophosphorylation);GO:0004715(non-membrane spanning protein tyrosine kinase activity);GO:0004713(protein tyrosine kinase activity);GO:0016477(ce…	2.29495	2.60848	5.3672	1.24202	2.20601	2.27068	3.45042	1.78677	0.00981926	up	yes
MSTRG.3697	SLC6A4	ENSECAT00000018693	GO:0051583(dopamine uptake involved in synaptic transmission);GO:0005335(serotonin:sodium symporter activity);GO:0005330(dopamine:sodium symporter activity);GO:0006836(neurotransmitter transport);GO:0015293(symporter activity);GO:0005328(neurotransmitter:sodium symporter activity);GO:0072488(ammonium transmembrane transport);GO:0043005(neuron projection);GO:0055085(transmembrane transport);GO:009…	5.6229	5.13165	6.92115	1.61495	1.99731	2.67778	3.20788	1.68162	0.00986037	up	yes
MSTRG.11563	PTGER4	ENSECAT00000011519	GO:2000420(negative regulation of eosinophil extravasation);GO:0033624(negative regulation of integrin activation);GO:0004957(prostaglandin E receptor activity);GO:0004955(prostaglandin receptor activity);GO:0050728(negative regulation of inflammatory response);GO:0071380(cellular response to prostaglandin E stimulus);GO:0007188(adenylate cyclase-modulating G-protein coupled receptor signaling pa…	6.14057	7.59228	11.1338	3.32449	5.09799	5.88512	3.30486	1.72459	0.00997528	up	yes
MSTRG.15298	ENSECAG00000010937	ENSECAT00000011258	GO:0015031(protein transport)	1.48954	1.03237	0.217569	4.45456	1.44957	1.04455	0.163589	-2.61185	0.00998534	down	yes
MSTRG.18274	LRRC8B	ENSECAT00000012443	GO:0034702(ion channel complex);GO:0044070(regulation of anion transport);GO:0005225(volume-sensitive anion channel activity);GO:0098656(anion transmembrane transport);GO:0007165(signal transduction);GO:0005886(plasma membrane);GO:0005737(cytoplasm);GO:0016020(membrane);GO:0016021(integral component of membrane)	3.35498	2.72319	1.03524	5.21558	2.99962	2.86555	0.260088	-1.94293	0.0100043	down	yes
MSTRG.3569	DDX52	ENSECAT00000013254	GO:0005730(nucleolus);GO:0006364(rRNA processing);GO:0010501(RNA secondary structure unwinding);GO:0004004(ATP-dependent RNA helicase activity);GO:0003676(nucleic acid binding);GO:0005524(ATP binding);GO:0005737(cytoplasm);GO:0003723(RNA binding);GO:0016020(membrane)	5.10644	4.75628	7.47517	3.61815	4.81618	4.52156	2.06206	1.04409	0.0100144	up	yes
MSTRG.10007	KAZN	ENSECAT00000007260	GO:0001533(cornified envelope);GO:0005654(nucleoplasm);GO:0005829(cytosol);GO:0016607(nuclear speck);GO:0030057(desmosome)	3.02724	2.84407	0.697051	5.17223	2.69423	2.91651	0.209272	-2.25655	0.0100245	down	yes
MSTRG.9876	LDLRAP1	ENSECAT00000020739	GO:0009967(positive regulation of signal transduction);GO:0001540(amyloid-beta binding);GO:0001784(phosphotyrosine residue binding);GO:0005546(phosphatidylinositol-4,5-bisphosphate binding);GO:0030159(receptor signaling complex scaffold activity);GO:0030276(clathrin binding);GO:0035591(signaling adaptor activity);GO:0035612(AP-2 adaptor complex binding);GO:0035615(clathrin adaptor activity);GO:00…	2.402	1.70772	1.04981	2.84945	1.10935	1.34973	0.419949	-1.25171	0.0100517	down	yes
MSTRG.14770	CPT1B	ENSECAT00000013295	GO:0016746(transferase activity, transferring acyl groups);GO:0016740(transferase activity);GO:0016020(membrane);GO:0016021(integral component of membrane);GO:0005739(mitochondrion)	2.16008	1.56078	1.12529	3.68774	1.87628	1.90318	0.376307	-1.41002	0.0101438	down	yes
MSTRG.14890	KIAA1217	ENSECAT00000000042;ENSECAT00000000045;ENSECAT00000000047	GO:0048706(embryonic skeletal system development)	4.97582	5.34067	2.95348	6.77097	4.58816	5.34367	0.433713	-1.20519	0.0101824	down	yes
MSTRG.20534	SLC2A11	ENSECAT00000016525	GO:0022857(transmembrane transporter activity);GO:0005215(transporter activity);GO:0006810(transport);GO:0055085(transmembrane transport);GO:0016021(integral component of membrane);GO:0016020(membrane)	2.22268	1.74403	0.673178	3.64952	1.85794	1.54202	0.288176	-1.79498	0.0102107	down	yes
ENSECAG00000022605	TOGARAM2	ENSECAT00000024129	NA	0.954958	1.04795	0.136042	3.16897	0.966401	0.68386	0.206177	-2.27805	0.0102108	down	yes
MSTRG.11133	DLK2	ENSECAT00000012401	GO:0005509(calcium ion binding);GO:0016020(membrane);GO:0016021(integral component of membrane);GO:0042803(protein homodimerization activity);GO:0045598(regulation of fat cell differentiation);GO:0045746(negative regulation of Notch signaling pathway);GO:0070062(extracellular exosome)	0.893981	0.810825	0.16285	2.19349	0.85926	1.72215	0.287659	-1.79757	0.0102233	down	yes
MSTRG.20615	SEC14L3	ENSECAT00000021158	GO:0070062(extracellular exosome)	32.6259	40.0475	0.622725	96.5302	9.45278	11.2032	0.00564885	-7.46783	0.0102668	down	yes
MSTRG.3215	TMEM101	ENSECAT00000010484	GO:0007165(signal transduction);GO:0016020(membrane);GO:0016021(integral component of membrane);GO:0004871(signal transducer activity);GO:0043123(positive regulation of I-kappaB kinase/NF-kappaB signaling)	4.45259	4.65587	3.15422	6.43263	3.76065	5.1529	0.469977	-1.08934	0.0103142	down	yes
MSTRG.16912	NOD1	ENSECAT00000014494	GO:0042981(regulation of apoptotic process);GO:0042802(identical protein binding);GO:0042803(protein homodimerization activity);GO:0050700(CARD domain binding);GO:0002606(positive regulation of dendritic cell antigen processing and presentation);GO:0006919(activation of cysteine-type endopeptidase activity involved in apoptotic process);GO:0016045(detection of bacterium);GO:0032755(positive regul…	2.45691	2.69467	2.07831	4.9569	2.7955	3.36072	0.446627	-1.16286	0.0103157	down	yes
MSTRG.19831	PANX3	ENSECAT00000001542	GO:0005921(gap junction);GO:0006812(cation transport);GO:0022829(wide pore channel activity);GO:0007267(cell-cell signaling);GO:0055085(transmembrane transport);GO:0012505(endomembrane system);GO:0005886(plasma membrane);GO:0016020(membrane);GO:0016021(integral component of membrane)	1.75779	1.8927	1.09696	2.94157	2.02026	2.6229	0.470421	-1.08798	0.0103726	down	yes
MSTRG.20803	ACAD10	ENSECAT00000014763	GO:0050660(flavin adenine dinucleotide binding);GO:0005739(mitochondrion);GO:0008152(metabolic process);GO:0016627(oxidoreductase activity, acting on the CH-CH group of donors);GO:0016787(hydrolase activity);GO:0055114(oxidation-reduction process);GO:0033539(fatty acid beta-oxidation using acyl-CoA dehydrogenase);GO:0003995(acyl-CoA dehydrogenase activity)	4.88819	4.22756	2.60488	7.32958	5.14436	6.30927	0.368039	-1.44207	0.0104232	down	yes
MSTRG.1445	TUBGCP4	ENSECAT00000007168	GO:0000923(equatorial microtubule organizing center);GO:0000922(spindle pole);GO:0051415(interphase microtubule nucleation by interphase microtubule organizing center);GO:0051298(centrosome duplication);GO:0043015(gamma-tubulin binding);GO:0051011(microtubule minus-end binding);GO:0005200(structural constituent of cytoskeleton);GO:0007020(microtubule nucleation);GO:0090307(mitotic spindle assembl…	3.86183	3.14893	2.37551	4.75806	2.88979	3.66886	0.497073	-1.00847	0.0104751	down	yes
MSTRG.11015	NUDT3	ENSECAT00000005973	GO:1901911(adenosine 5'-(hexahydrogen pentaphosphate) catabolic process);GO:1901909(diadenosine hexaphosphate catabolic process);GO:1901907(diadenosine pentaphosphate catabolic process);GO:0071543(diphosphoinositol polyphosphate metabolic process);GO:0034432(bis(5'-adenosyl)-pentaphosphatase activity);GO:0034431(bis(5'-adenosyl)-hexaphosphatase activity);GO:0008486(diphosphoinositol-polyphosphate…	5.18868	4.70596	7.49897	0.664717	4.26612	2.90601	7.3983	2.88719	0.0104951	up	yes
MSTRG.6499	EFEMP1	ENSECAT00000011070;ENSECAT00000011145	GO:0007173(epidermal growth factor receptor signaling pathway);GO:0005006(epidermal growth factor-activated receptor activity);GO:0031012(extracellular matrix);GO:0005509(calcium ion binding);GO:0005154(epidermal growth factor receptor binding);GO:0006355(regulation of transcription, DNA-templated);GO:0018108(peptidyl-tyrosine phosphorylation);GO:0032331(negative regulation of chondrocyte differe…	31.1646	51.4462	84.9159	12.7651	28.5391	18.6937	8.95478	3.16266	0.0105976	up	yes
MSTRG.2392	EPS8L1	ENSECAT00000000442	GO:0065009(regulation of molecular function);GO:0003779(actin binding);GO:0005089(Rho guanyl-nucleotide exchange factor activity);GO:0030676(Rac guanyl-nucleotide exchange factor activity);GO:0042608(T cell receptor binding);GO:0045296(cadherin binding);GO:0007266(Rho protein signal transduction);GO:0035023(regulation of Rho protein signal transduction);GO:1900029(positive regulation of ruffle as…	2.79122	4.26488	0.0847415	9.49503	2.64383	2.59597	0.0636054	-3.97471	0.0107133	down	yes
MSTRG.18012	ENSECAG00000002637	ENSECAT00000002484	GO:0032197(transposition, RNA-mediated);GO:0030529(intracellular ribonucleoprotein complex);GO:0003727(single-stranded RNA binding)	1.00697	1.49131	1.47806	0	0	0	2.54579	1.34812	0.0108185	up	yes
MSTRG.2404	ZNF581	ENSECAT00000002983	GO:0003676(nucleic acid binding)	1.81975	2.31857	1.42678	4.96972	4.41982	4.02059	0.386559	-1.37124	0.0109301	down	yes
MSTRG.18733	FKBP4	ENSECAT00000022092	GO:0005528(FK506 binding);GO:0061077(chaperone-mediated protein folding);GO:0003755(peptidyl-prolyl cis-trans isomerase activity);GO:0031072(heat shock protein binding);GO:0000413(protein peptidyl-prolyl isomerization);GO:0005737(cytoplasm);GO:0016853(isomerase activity);GO:0003723(RNA binding);GO:0005524(ATP binding);GO:0005525(GTP binding);GO:0035259(glucocorticoid receptor binding);GO:0051219(…	47.2803	37.7587	27.0323	69.7906	50.4546	47.8463	0.336975	-1.56929	0.010943	down	yes
MSTRG.17865	s100A7	ENSECAT00000008848	GO:0046914(transition metal ion binding);GO:0005737(cytoplasm);GO:0046872(metal ion binding);GO:0005576(extracellular region);GO:0005509(calcium ion binding)	18.4803	5.75853	0.0754035	37.5864	1.21587	1.03242	0.00857517	-6.86562	0.0109437	down	yes
MSTRG.9809	TRNAU1AP	ENSECAT00000013677	GO:0003723(RNA binding);GO:0003676(nucleic acid binding);GO:0001514(selenocysteine incorporation);GO:0005634(nucleus)	10.6486	11.163	6.23853	14.4204	9.60339	8.94257	0.395115	-1.33965	0.0110509	down	yes
MSTRG.3942	ENSECAG00000002943	ENSECAT00000002958	GO:0006355(regulation of transcription, DNA-templated);GO:0003700(transcription factor activity, sequence-specific DNA binding);GO:0003676(nucleic acid binding);GO:0005622(intracellular);GO:0046872(metal ion binding)	1.63015	1.45044	2.34164	0.352794	1.18252	1.36866	2.90692	1.53949	0.0110942	up	yes
MSTRG.17906	THEM5	ENSECAT00000022098	GO:0016290(palmitoyl-CoA hydrolase activity);GO:0035336(long-chain fatty-acyl-CoA metabolic process);GO:0035965(cardiolipin acyl-chain remodeling);GO:0005739(mitochondrion);GO:0005759(mitochondrial matrix)	2.70013	1.61455	0.367112	8.2895	1.64494	1.27975	0.0916985	-3.44696	0.0111262	down	yes
MSTRG.19638	CASP1	ENSECAT00000026255	GO:0004197(cysteine-type endopeptidase activity);GO:0005739(mitochondrion);GO:0008234(cysteine-type peptidase activity);GO:0042981(regulation of apoptotic process);GO:0006508(proteolysis);GO:0016787(hydrolase activity);GO:0008233(peptidase activity);GO:0004175(endopeptidase activity);GO:0019900(kinase binding);GO:0042802(identical protein binding);GO:0050700(CARD domain binding);GO:0001666(respon…	2.64923	3.22083	0.729624	5.9721	3.11888	2.90824	0.191579	-2.38399	0.0114937	down	yes
MSTRG.12930	MAP3K9	ENSECAT00000026155	GO:0004709(MAP kinase kinase kinase activity);GO:0000186(activation of MAPKK activity);GO:0007256(activation of JNKK activity);GO:0007257(activation of JUN kinase activity);GO:0004706(JUN kinase kinase kinase activity);GO:0006468(protein phosphorylation);GO:0005524(ATP binding);GO:0004672(protein kinase activity);GO:0005737(cytoplasm);GO:0004674(protein serine/threonine kinase activity);GO:004677…	1.30826	1.30466	0.149128	2.02628	0.938572	1.10039	0.301384	-1.73033	0.0115081	down	yes
MSTRG.12165	TMEM189	ENSECAT00000016080	GO:0031625(ubiquitin protein ligase binding);GO:0016567(protein ubiquitination);GO:0061630(ubiquitin protein ligase activity);GO:0005737(cytoplasm);GO:0016020(membrane);GO:0016021(integral component of membrane);GO:0005783(endoplasmic reticulum)	1.47674	1.4018	1.03611	2.7524	1.21885	1.55983	0.455205	-1.13541	0.0115106	down	yes
MSTRG.16063	KIF26B	ENSECAT00000013559	GO:0005871(kinesin complex);GO:0003777(microtubule motor activity);GO:0003774(motor activity);GO:0008017(microtubule binding);GO:0005524(ATP binding);GO:0000166(nucleotide binding);GO:0022409(positive regulation of cell-cell adhesion);GO:0030010(establishment of cell polarity);GO:0072092(ureteric bud invasion)	1.67277	1.50351	0.282011	2.92225	1.55146	1.99531	0.258515	-1.95168	0.0115495	down	yes
MSTRG.910	ANPEP	ENSECAT00000010322	GO:0004177(aminopeptidase activity);GO:0043171(peptide catabolic process);GO:0008217(regulation of blood pressure);GO:0007267(cell-cell signaling);GO:0042277(peptide binding);GO:0070006(metalloaminopeptidase activity);GO:0008270(zinc ion binding);GO:0008237(metallopeptidase activity);GO:0007165(signal transduction);GO:0006508(proteolysis);GO:0016787(hydrolase activity);GO:0008233(peptidase activi…	0.808564	1.19809	0.016052	2.36502	1.1269	1.30149	0.242047	-2.04664	0.0115742	down	yes
MSTRG.12507	SLC1A1	ENSECAT00000011544	GO:1903712(cysteine transmembrane transport);GO:0015293(symporter activity);GO:0006810(transport);GO:0016021(integral component of membrane);GO:0016020(membrane);GO:0005313(L-glutamate transmembrane transporter activity);GO:0005314(high-affinity glutamate transmembrane transporter activity);GO:0015108(chloride transmembrane transporter activity);GO:0015501(glutamate:sodium symporter activity);GO:…	5.56413	8.21568	0.147108	18.0754	4.00516	5.5418	0.031396	-4.99327	0.0116346	down	yes
MSTRG.4092	PEX16	ENSECAT00000012203	GO:0007031(peroxisome organization);GO:0005778(peroxisomal membrane);GO:0008022(protein C-terminus binding);GO:0006625(protein targeting to peroxisome);GO:0016557(peroxisome membrane biogenesis);GO:0016558(protein import into peroxisome matrix);GO:0022615(protein to membrane docking);GO:0032581(ER-dependent peroxisome organization);GO:0045046(protein import into peroxisome membrane);GO:0070972(pr…	8.7425	7.51568	4.59019	11.9649	8.42512	7.82129	0.365614	-1.45161	0.0116837	down	yes
MSTRG.19152	ACVR1B	ENSECAT00000012413	GO:0007178(transmembrane receptor protein serine/threonine kinase signaling pathway);GO:0004702(signal transducer, downstream of receptor, with serine/threonine kinase activity);GO:0004675(transmembrane receptor protein serine/threonine kinase activity);GO:0004674(protein serine/threonine kinase activity);GO:0016310(phosphorylation);GO:0023014(signal transduction by protein phosphorylation);GO:00…	3.06929	2.3547	0.584751	4.23609	1.99571	2.20291	0.225669	-2.14772	0.0116965	down	yes
MSTRG.2891	CD7	ENSECAT00000006390	GO:0016020(membrane);GO:0016021(integral component of membrane);GO:0070062(extracellular exosome)	3.52471	3.20637	1.99274	4.98392	3.93662	3.79077	0.446936	-1.16186	0.0117546	down	yes
MSTRG.17891	LCE4A	ENSECAT00000018575	GO:0001533(cornified envelope);GO:0030216(keratinocyte differentiation);GO:0018149(peptide cross-linking);GO:0005198(structural molecule activity);GO:0008544(epidermis development);GO:0005737(cytoplasm)	1.95435	4.22458	0.0958406	12.7278	1.90375	1.83038	0.0445794	-4.48748	0.0118089	down	yes
MSTRG.5075	CDR2	ENSECAT00000015486	GO:0005737(cytoplasm)	3.23358	2.89771	5.09196	1.32583	2.92941	3.43413	3.17734	1.66782	0.0118251	up	yes
MSTRG.1518	ENSECAG00000017471	ENSECAT00000018508	GO:0031098(stress-activated protein kinase signaling cascade);GO:0007266(Rho protein signal transduction);GO:0048365(Rac GTPase binding);GO:0007346(regulation of mitotic cell cycle);GO:0030036(actin cytoskeleton organization);GO:0016477(cell migration);GO:0004674(protein serine/threonine kinase activity);GO:0016310(phosphorylation);GO:0006355(regulation of transcription, DNA-templated);GO:0006468…	1.84178	1.77117	0.0161398	4.11483	1.8958	1.86656	0.145567	-2.78025	0.0118843	down	yes
MSTRG.541	SGPL1	ENSECAT00000018009	GO:0016829(lyase activity);GO:0016831(carboxy-lyase activity);GO:0019752(carboxylic acid metabolic process);GO:0003824(catalytic activity);GO:0030170(pyridoxal phosphate binding);GO:0008117(sphinganine-1-phosphate aldolase activity);GO:0001553(luteinization);GO:0001570(vasculogenesis);GO:0001822(kidney development);GO:0006631(fatty acid metabolic process);GO:0006672(ceramide metabolic process);GO…	3.66688	3.85121	2.1635	5.64884	4.21789	4.85433	0.417181	-1.26125	0.0119558	down	yes
MSTRG.2596	ANKRD6	ENSECAT00000022761	GO:0046330(positive regulation of JNK cascade);GO:0090090(negative regulation of canonical Wnt signaling pathway);GO:0005634(nucleus);GO:0005737(cytoplasm);GO:2000096(positive regulation of Wnt signaling pathway, planar cell polarity pathway);GO:0043231(intracellular membrane-bounded organelle)	2.96943	3.08479	1.77879	5.55768	3.07417	2.60637	0.354801	-1.49492	0.0119687	down	yes
MSTRG.22192	RGN	ENSECAT00000020706	GO:0005576(extracellular region);GO:0005509(calcium ion binding);GO:0050790(regulation of catalytic activity);GO:0030234(enzyme regulator activity);GO:0004341(gluconolactonase activity);GO:0019853(L-ascorbic acid biosynthetic process);GO:0008270(zinc ion binding);GO:0005634(nucleus);GO:0005737(cytoplasm)	1.94744	2.69614	0.578735	5.76476	1.33384	1.18845	0.158996	-2.65294	0.0120213	down	yes
MSTRG.14771	ENSECAG00000013600	ENSECAT00000014307	GO:0046474(glycerophospholipid biosynthetic process);GO:0006657(CDP-choline pathway);GO:0016301(kinase activity);GO:0016310(phosphorylation);GO:0004103(choline kinase activity);GO:0006656(phosphatidylcholine biosynthetic process);GO:0007517(muscle organ development)	9.95993	11.1938	7.42825	14.5291	11.6087	12.216	0.49033	-1.02818	0.0120822	down	yes
MSTRG.7720	HLTF	ENSECAT00000026209	GO:0016818(hydrolase activity, acting on acid anhydrides, in phosphorus-containing anhydrides);GO:0008270(zinc ion binding);GO:0003676(nucleic acid binding);GO:0005524(ATP binding);GO:0006366(transcription from RNA polymerase II promoter);GO:0000978(RNA polymerase II core promoter proximal region sequence-specific DNA binding);GO:0001077(transcriptional activator activity, RNA polymerase II core …	5.22557	4.91997	5.97381	2.96276	4.92984	3.96028	2.01245	1.00895	0.0121054	up	yes
MSTRG.9556	ENSECAG00000003708	ENSECAT00000003555	NA	0.622624	0.780942	0.860727	0	0.452389	0.325282	2.10211	1.07184	0.012151	up	yes
MSTRG.11648	ANKH	ENSECAT00000006982	GO:0016021(integral component of membrane);GO:0016020(membrane);GO:0015114(phosphate ion transmembrane transporter activity);GO:0030505(inorganic diphosphate transport);GO:0035435(phosphate ion transmembrane transport);GO:0005315(inorganic phosphate transmembrane transporter activity);GO:0030504(inorganic diphosphate transmembrane transporter activity);GO:0030500(regulation of bone mineralization…	5.46211	6.29498	3.12784	9.5462	5.7542	5.08889	0.324556	-1.62346	0.0121525	down	yes
MSTRG.21950	GYG2	ENSECAT00000005959;ENSECAT00000005967	GO:0016757(transferase activity, transferring glycosyl groups);GO:0016740(transferase activity)	6.98507	7.12646	7.60619	3.0737	4.91208	4.77144	2.36103	1.23942	0.0121606	up	yes
MSTRG.10564	DUSP22	ENSECAT00000015223	GO:0007179(transforming growth factor beta receptor signaling pathway);GO:0046330(positive regulation of JNK cascade);GO:0035335(peptidyl-tyrosine dephosphorylation);GO:0016311(dephosphorylation);GO:0006470(protein dephosphorylation);GO:0016791(phosphatase activity);GO:0008138(protein tyrosine/serine/threonine phosphatase activity);GO:0042127(regulation of cell proliferation);GO:0004725(protein t…	18.8555	20.1876	11.6275	29.3748	22.528	22.2111	0.361433	-1.4682	0.0121987	down	yes
MSTRG.20020	CCDC159	ENSECAT00000018551	NA	1.64806	2.07209	0.698589	3.87871	2.59297	3.04142	0.29663	-1.75326	0.0123653	down	yes
MSTRG.4078	ACCSL	ENSECAT00000012428	GO:0009058(biosynthetic process);GO:0003824(catalytic activity);GO:0030170(pyridoxal phosphate binding)	2.47444	2.75618	0.0851197	8.82484	2.05241	1.17157	0.068017	-3.87796	0.0123751	down	yes
MSTRG.17237	ENSECAG00000007668	ENSECAT00000007682	GO:0005525(GTP binding);GO:0016020(membrane);GO:0016021(integral component of membrane)	1.87252	4.34445	8.98674	0	1.63748	2.17011	15.3066	3.93608	0.012379	up	yes
MSTRG.19750	TMPRSS4	ENSECAT00000020069;ENSECAT00000020136	GO:0008236(serine-type peptidase activity);GO:0004252(serine-type endopeptidase activity);GO:0006508(proteolysis);GO:0016787(hydrolase activity);GO:0008233(peptidase activity);GO:0016020(membrane)	2.66541	3.49326	0.0285209	7.23914	2.31632	2.17029	0.0800449	-3.64305	0.0123794	down	yes
MSTRG.9894	IFNLR1	ENSECAT00000013995	GO:0004896(cytokine receptor activity);GO:0019221(cytokine-mediated signaling pathway);GO:0016021(integral component of membrane);GO:0005886(plasma membrane);GO:0016020(membrane);GO:0050691(regulation of defense response to virus by host);GO:0032002(interleukin-28 receptor complex)	4.00191	3.28115	0.81043	6.78324	3.29176	2.84168	0.170957	-2.5483	0.0123809	down	yes
MSTRG.9134	TPRG1	ENSECAT00000016859	GO:0005737(cytoplasm)	1.08958	1.50037	0.148953	3.97999	1.11643	0.795612	0.167775	-2.5754	0.0125388	down	yes
MSTRG.6757	KLHL29	ENSECAT00000007173	GO:0031463(Cul3-RING ubiquitin ligase complex);GO:0004842(ubiquitin-protein transferase activity);GO:0042787(protein ubiquitination involved in ubiquitin-dependent protein catabolic process)	1.50656	1.42227	2.44733	0.51784	1.09639	1.42236	2.58696	1.37126	0.0125709	up	yes
MSTRG.3168	WNT3	ENSECAT00000023251	GO:0045165(cell fate commitment);GO:0030182(neuron differentiation);GO:0016055(Wnt signaling pathway);GO:0005109(frizzled binding);GO:0005578(proteinaceous extracellular matrix);GO:0007275(multicellular organism development);GO:0005102(receptor binding);GO:0005576(extracellular region);GO:0005615(extracellular space);GO:0010469(regulation of receptor activity);GO:0019904(protein domain specific b…	3.45467	4.96901	0.202875	11.3001	3.83151	4.09903	0.0615017	-4.02323	0.0126122	down	yes
MSTRG.5106	ARL6IP1	ENSECAT00000019895	GO:0005784(Sec61 translocon complex);GO:0006613(cotranslational protein targeting to membrane);GO:0016021(integral component of membrane);GO:0016020(membrane);GO:0002038(positive regulation of L-glutamate transport);GO:0005737(cytoplasm);GO:0005783(endoplasmic reticulum);GO:0005829(cytosol)	23.242	20.0089	14.866	27.7458	21.3287	20.8538	0.485385	-1.0428	0.0126809	down	yes
MSTRG.12117	ENSECAG00000022949	ENSECAT00000024502	GO:0010466(negative regulation of peptidase activity);GO:0030414(peptidase inhibitor activity);GO:0005576(extracellular region)	1.54373	2.59644	4.74201	0.507166	1.32771	1.03568	4.8393	2.2748	0.0127032	up	yes
MSTRG.16979	FOXP2	ENSECAT00000025836;ENSECAT00000025839;ENSECAT00000025858	GO:0009653(anatomical structure morphogenesis);GO:0030154(cell differentiation);GO:0000981(RNA polymerase II transcription factor activity, sequence-specific DNA binding);GO:0043565(sequence-specific DNA binding);GO:0006351(transcription, DNA-templated);GO:0003677(DNA binding);GO:0005634(nucleus);GO:0006355(regulation of transcription, DNA-templated);GO:0003700(transcription factor activity, sequ…	0.707857	1.04528	0.465972	2.56172	0.992339	1.2543	0.340816	-1.55294	0.0127148	down	yes
MSTRG.3787	PITPNM3	ENSECAT00000027102	GO:0046872(metal ion binding)	2.17717	1.88068	0.088721	4.83378	2.31136	1.9735	0.136798	-2.86988	0.0128327	down	yes
MSTRG.17328	NUCKS1	ENSECAT00000010723	GO:0006366(transcription from RNA polymerase II promoter);GO:0001077(transcriptional activator activity, RNA polymerase II core promoter proximal region sequence-specific binding);GO:0003682(chromatin binding);GO:0003690(double-stranded DNA binding);GO:0003723(RNA binding);GO:0008134(transcription factor binding);GO:0000724(double-strand break repair via homologous recombination);GO:0001678(cellu…	3.79722	3.72358	4.8853	1.78314	4.2737	3.24867	2.6133	1.38587	0.0129963	up	yes
MSTRG.18219	CNN3	ENSECAT00000021552	GO:0005516(calmodulin binding);GO:0098609(cell-cell adhesion);GO:0003779(actin binding);GO:0031032(actomyosin structure organization);GO:0098641(cadherin binding involved in cell-cell adhesion);GO:0030855(epithelial cell differentiation);GO:0005829(cytosol);GO:0005913(cell-cell adherens junction);GO:0005925(focal adhesion);GO:0015629(actin cytoskeleton)	19.7595	21.6689	39.5567	14.4336	22.9691	25.9328	3.25525	1.70277	0.0130391	up	yes
MSTRG.4314	CCDC88B	ENSECAT00000019082	GO:0051959(dynein light intermediate chain binding);GO:0030705(cytoskeleton-dependent intracellular transport);GO:0005813(centrosome);GO:0008017(microtubule binding);GO:0031122(cytoplasmic microtubule organization);GO:0005737(cytoplasm);GO:0001819(positive regulation of cytokine production);GO:0042102(positive regulation of T cell proliferation);GO:0042832(defense response to protozoan);GO:005087…	0.474844	0.437564	0.215068	1.396	0.352624	0.631395	0.419478	-1.25333	0.0130845	down	yes
MSTRG.1933	ENSECAG00000014344	ENSECAT00000014940	GO:0006355(regulation of transcription, DNA-templated);GO:0003700(transcription factor activity, sequence-specific DNA binding);GO:0003676(nucleic acid binding);GO:0005622(intracellular);GO:0046872(metal ion binding)	1.44093	1.1547	2.80083	0.647949	1.30525	1.10632	2.7229	1.44514	0.0131343	up	yes
MSTRG.19410	ENSECAG00000026946	ENSECAT00000006342;ENSECAT00000029107	NA	0.970897	0.701254	0.0752854	2.47534	0.532464	1.61357	0.22201	-2.17131	0.0131618	down	yes
MSTRG.5678	SLC4A9	ENSECAT00000008798	GO:0015701(bicarbonate transport);GO:0098656(anion transmembrane transport);GO:0035725(sodium ion transmembrane transport);GO:0051453(regulation of intracellular pH);GO:0008509(anion transmembrane transporter activity);GO:0005452(inorganic anion exchanger activity);GO:0015698(inorganic anion transport);GO:0006820(anion transport);GO:0006811(ion transport);GO:0006810(transport);GO:0005887(integral…	1.09191	0.754331	0.280983	1.5069	0.708373	0.610946	0.430633	-1.21547	0.0132198	down	yes
MSTRG.355	IDE	ENSECAT00000011595	GO:0004222(metalloendopeptidase activity);GO:0046872(metal ion binding);GO:0006508(proteolysis);GO:0003824(catalytic activity);GO:0005102(receptor binding);GO:0005524(ATP binding);GO:0008270(zinc ion binding);GO:0042277(peptide binding);GO:0042803(protein homodimerization activity);GO:0043559(insulin binding);GO:0140036(ubiquitin-dependent protein binding);GO:0008340(determination of adult lifesp…	9.12505	9.23884	2.97358	15.5493	8.20416	7.22318	0.178306	-2.48757	0.0133083	down	yes
MSTRG.1996	NCCRP1	ENSECAT00000020057	GO:0008284(positive regulation of cell proliferation);GO:0005737(cytoplasm);GO:0070062(extracellular exosome)	3.55628	2.9878	0.052731	7.75755	3.03184	3.31195	0.0778284	-3.68356	0.0133216	down	yes
MSTRG.1364	TMOD2	ENSECAT00000014081	GO:0006936(muscle contraction);GO:0030239(myofibril assembly);GO:0007015(actin filament organization);GO:0051694(pointed-end actin filament capping);GO:0005523(tropomyosin binding);GO:0005865(striated muscle thin filament);GO:0007270(neuron-neuron synaptic transmission);GO:0007611(learning or memory);GO:0045745(positive regulation of G-protein coupled receptor protein signaling pathway)	6.32863	8.67522	20.1757	2.16472	3.66127	3.677	8.68749	3.11894	0.0134817	up	yes
MSTRG.10477	USP53	ENSECAT00000017379	GO:0016579(protein deubiquitination);GO:0036459(thiol-dependent ubiquitinyl hydrolase activity);GO:0001508(action potential);GO:0006915(apoptotic process);GO:0007605(sensory perception of sound);GO:0010996(response to auditory stimulus);GO:0051402(neuron apoptotic process);GO:0005911(cell-cell junction)	7.00646	7.98063	10.3725	3.83913	5.38785	6.48849	2.64546	1.40352	0.0136266	up	yes
MSTRG.2256	TEAD2	ENSECAT00000019392;ENSECAT00000019399	GO:0048568(embryonic organ development);GO:0035329(hippo signaling);GO:0001085(RNA polymerase II transcription factor binding);GO:0005667(transcription factor complex);GO:0003700(transcription factor activity, sequence-specific DNA binding);GO:0044212(transcription regulatory region DNA binding);GO:0043565(sequence-specific DNA binding);GO:0045944(positive regulation of transcription from RNA pol…	4.2829	5.6206	6.88104	1.59164	2.93734	3.55332	3.57165	1.83659	0.0136278	up	yes
MSTRG.22459	ENSECAG00000026966	ENSECAT00000029097	GO:0046208(spermine catabolic process);GO:0032918(spermidine acetylation);GO:0019809(spermidine binding);GO:0004145(diamine N-acetyltransferase activity);GO:0005829(cytosol)	1.14893	1.04988	2.97954	0.201759	2.11762	0.731052	4.8283	2.27152	0.0137306	up	yes
MSTRG.20089	ENSECAG00000021649	ENSECAT00000023032;ENSECAT00000023039	GO:0003676(nucleic acid binding);GO:0005622(intracellular);GO:0046872(metal ion binding);GO:0006355(regulation of transcription, DNA-templated)	3.30616	2.85588	3.72244	1.53072	2.65129	2.00973	2.11127	1.07811	0.0137971	up	yes
ENSECAG00000014187	RSPH3	ENSECAT00000015008	NA	0.893777	0.909276	0.154686	1.23398	0.562778	0.82271	0.431967	-1.21101	0.0138223	down	yes
MSTRG.7511	ZNF385D	ENSECAT00000012804	GO:0003723(RNA binding);GO:0072332(intrinsic apoptotic signaling pathway by p53 class mediator);GO:0002039(p53 binding);GO:0008270(zinc ion binding);GO:0003676(nucleic acid binding);GO:0005622(intracellular);GO:0046872(metal ion binding)	0.918495	1.13868	1.994	0.210254	0.362828	0.403077	2.7256	1.44657	0.0138409	up	yes
MSTRG.6266	IL1A	ENSECAT00000025409	GO:0005829(cytosol);GO:0005615(extracellular space);GO:0005576(extracellular region);GO:0006954(inflammatory response);GO:0051781(positive regulation of cell division);GO:0001660(fever generation);GO:0005125(cytokine activity);GO:0006955(immune response);GO:0005149(interleukin-1 receptor binding);GO:0010469(regulation of receptor activity);GO:0005507(copper ion binding);GO:0002248(connective tiss…	0.305301	0.551751	0.016351	2.12524	0.594857	0.537339	0.26073	-1.93937	0.0138503	down	yes
MSTRG.2025	BLVRB	ENSECAT00000000813	GO:0055114(oxidation-reduction process);GO:0004074(biliverdin reductase activity);GO:0042602(riboflavin reductase (NADPH) activity);GO:0042167(heme catabolic process);GO:0005654(nucleoplasm);GO:0005829(cytosol);GO:0005886(plasma membrane);GO:0070062(extracellular exosome)	21.2771	15.0378	7.13396	27.1343	14.0872	14.1211	0.211172	-2.24351	0.0138606	down	yes
MSTRG.10157	KLHL17	ENSECAT00000024971	GO:0032839(dendrite cytoplasm);GO:0007420(brain development);GO:0031463(Cul3-RING ubiquitin ligase complex);GO:0015629(actin cytoskeleton);GO:0030036(actin cytoskeleton organization);GO:0051015(actin filament binding);GO:0004842(ubiquitin-protein transferase activity);GO:0016567(protein ubiquitination);GO:0005615(extracellular space)	3.63733	4.89617	1.37854	6.84136	3.19021	4.05399	0.227336	-2.1371	0.0138801	down	yes
MSTRG.20209	WNT11	ENSECAT00000023762	GO:0032147(activation of protein kinase activity);GO:0045165(cell fate commitment);GO:0030182(neuron differentiation);GO:0016055(Wnt signaling pathway);GO:0005109(frizzled binding);GO:0005578(proteinaceous extracellular matrix);GO:0007275(multicellular organism development);GO:0005102(receptor binding);GO:0005576(extracellular region);GO:0005615(extracellular space);GO:0005096(GTPase activator ac…	7.10934	5.13151	8.34316	0.987378	2.98407	3.16595	5.8152	2.53983	0.0138861	up	yes
MSTRG.17520	NMNAT2	ENSECAT00000025805	GO:0034628('de novo' NAD biosynthetic process from aspartate);GO:0004515(nicotinate-nucleotide adenylyltransferase activity);GO:0000309(nicotinamide-nucleotide adenylyltransferase activity);GO:0009058(biosynthetic process);GO:0005794(Golgi apparatus);GO:0003824(catalytic activity);GO:0005770(late endosome);GO:0005802(trans-Golgi network);GO:0045202(synapse)	1.1701	1.10048	0.096583	2.19191	1.25852	1.42767	0.280974	-1.83149	0.0140466	down	yes
MSTRG.686	CXCL12	ENSECAT00000020765	GO:0030335(positive regulation of cell migration);GO:0050930(induction of positive chemotaxis);GO:0007411(axon guidance);GO:0042056(chemoattractant activity);GO:0045236(CXCR chemokine receptor binding);GO:0006952(defense response);GO:0070098(chemokine-mediated signaling pathway);GO:0050918(positive chemotaxis);GO:0008009(chemokine activity);GO:0005576(extracellular region);GO:0006935(chemotaxis);…	6.08906	7.02501	14.1794	3.41983	5.1208	5.09022	4.20512	2.07215	0.0141037	up	yes
MSTRG.899	NGRN	ENSECAT00000013171	GO:0005634(nucleus);GO:0003723(RNA binding)	1.56701	1.79068	3.27099	0.724986	2.27071	2.70626	3.15281	1.65664	0.0141883	up	yes
MSTRG.4495	RNH1	ENSECAT00000022134	GO:0043086(negative regulation of catalytic activity);GO:0008428(ribonuclease inhibitor activity);GO:0045765(regulation of angiogenesis);GO:0005654(nucleoplasm);GO:0005829(cytosol);GO:0032311(angiogenin-PRI complex);GO:0070062(extracellular exosome)	10.6239	11.5081	17.1664	8.76716	11.7317	12.5474	2.12984	1.09074	0.0142226	up	yes
MSTRG.5934	ARRDC3	ENSECAT00000021030	GO:0031699(beta-3 adrenergic receptor binding);GO:0001659(temperature homeostasis);GO:0031651(negative regulation of heat generation);GO:0043588(skin development);GO:0044252(negative regulation of multicellular organismal metabolic process);GO:0051443(positive regulation of ubiquitin-protein transferase activity);GO:0060613(fat pad development);GO:0071879(positive regulation of adrenergic recepto…	9.87301	11.2904	16.3709	8.32761	11.0287	11.1453	2.13585	1.09481	0.0142455	up	yes
MSTRG.12541	PTPRD	ENSECAT00000011347	GO:0004721(phosphoprotein phosphatase activity);GO:0035335(peptidyl-tyrosine dephosphorylation);GO:0016311(dephosphorylation);GO:0006470(protein dephosphorylation);GO:0016791(phosphatase activity);GO:0004725(protein tyrosine phosphatase activity);GO:0016787(hydrolase activity);GO:0016020(membrane);GO:0016021(integral component of membrane);GO:0070062(extracellular exosome)	2.62257	3.63233	8.50781	0.929959	1.83642	1.80577	6.30661	2.65686	0.0144487	up	yes
MSTRG.16320	QKI	ENSECAT00000018574	GO:0003723(RNA binding);GO:0003676(nucleic acid binding);GO:0003729(mRNA binding);GO:0001570(vasculogenesis);GO:0007286(spermatid development);GO:0008366(axon ensheathment);GO:0010628(positive regulation of gene expression);GO:0042552(myelination);GO:0042692(muscle cell differentiation);GO:0042759(long-chain fatty acid biosynthetic process);GO:0061158(3'-UTR-mediated mRNA destabilization);GO:0005…	4.16066	4.17378	5.96547	2.65352	3.34649	2.75467	2.10606	1.07454	0.0145514	up	yes
MSTRG.4429	ALDH3B2	ENSECAT00000004191	GO:0006081(cellular aldehyde metabolic process);GO:0004030(aldehyde dehydrogenase [NAD(P)+] activity);GO:0008152(metabolic process);GO:0016491(oxidoreductase activity);GO:0055114(oxidation-reduction process)	3.39985	2.79605	0.112995	7.95079	2.53278	1.57557	0.0797712	-3.64799	0.014561	down	yes
MSTRG.18162	WDR47	ENSECAT00000008255	NA	3.92145	3.72586	2.47348	5.57494	4.23177	5.22569	0.467678	-1.09641	0.0146232	down	yes
MSTRG.22140	SRPX	ENSECAT00000020380	GO:0001845(phagolysosome assembly);GO:0006914(autophagy);GO:0034976(response to endoplasmic reticulum stress);GO:0060244(negative regulation of cell proliferation involved in contact inhibition);GO:2001241(positive regulation of extrinsic apoptotic signaling pathway in absence of ligand);GO:0005776(autophagosome);GO:0005783(endoplasmic reticulum)	3.64267	6.33923	9.24888	1.52305	3.82245	2.49225	5.46982	2.45149	0.0146794	up	yes
MSTRG.16986	CAV2	ENSECAT00000002730	GO:0005901(caveola);GO:0070836(caveola assembly);GO:0000139(Golgi membrane);GO:0005794(Golgi apparatus);GO:0005886(plasma membrane);GO:0016020(membrane);GO:0016021(integral component of membrane);GO:0019901(protein kinase binding);GO:0030674(protein binding, bridging);GO:0032947(protein complex scaffold activity);GO:0042803(protein homodimerization activity);GO:0046982(protein heterodimerization …	13.7019	15.1874	32.9273	8.22137	17.3947	10.5124	5.13047	2.35909	0.0147424	up	yes
MSTRG.18000	ANKRD35	ENSECAT00000017135	NA	5.41142	5.09325	0.129683	13.7587	4.26077	3.14357	0.0448838	-4.47766	0.0147893	down	yes
MSTRG.1224	CLN6	ENSECAT00000018015	GO:0007040(lysosome organization);GO:0005783(endoplasmic reticulum);GO:0016020(membrane);GO:0016021(integral component of membrane);GO:0042803(protein homodimerization activity);GO:0001573(ganglioside metabolic process);GO:0007042(lysosomal lumen acidification);GO:0007601(visual perception);GO:0008203(cholesterol metabolic process);GO:0030203(glycosaminoglycan metabolic process);GO:0031987(locomo…	1.61277	1.41471	0.811059	2.37405	1.16171	1.90633	0.445404	-1.16682	0.0148023	down	yes
MSTRG.1469	PLA2G4F	ENSECAT00000013318	GO:0009395(phospholipid catabolic process);GO:0004623(phospholipase A2 activity);GO:0004620(phospholipase activity);GO:0016042(lipid catabolic process);GO:0006629(lipid metabolic process);GO:0008152(metabolic process);GO:0016787(hydrolase activity);GO:0005737(cytoplasm);GO:0046872(metal ion binding);GO:0102567(phospholipase A2 activity (consuming 1,2-dipalmitoylphosphatidylcholine));GO:0102568(ph…	4.11883	6.10198	2.47514	9.88906	4.9197	5.32513	0.252404	-1.98619	0.0148111	down	yes
MSTRG.21962	ARSF	ENSECAT00000016466	GO:0008484(sulfuric ester hydrolase activity);GO:0008152(metabolic process);GO:0003824(catalytic activity);GO:0016020(membrane);GO:0016021(integral component of membrane);GO:0070062(extracellular exosome)	10.5751	13.5745	0.169923	67.5078	12.4881	6.59457	0.00789621	-6.98462	0.0151514	down	yes
MSTRG.5791	ENSECAG00000007492	ENSECAT00000007491	GO:0055114(oxidation-reduction process);GO:0005739(mitochondrion)	1.61221	1.82923	2.83135	0.836032	1.5499	0.955347	2.44097	1.28745	0.015165	up	yes
MSTRG.14415	CEP290	ENSECAT00000022721	GO:0005813(centrosome);GO:0060271(cilium assembly);GO:0005634(nucleus);GO:0042802(identical protein binding);GO:0045893(positive regulation of transcription, DNA-templated);GO:0070201(regulation of establishment of protein localization);GO:0090316(positive regulation of intracellular protein transport);GO:0000930(gamma-tubulin complex);GO:0005737(cytoplasm);GO:0005814(centriole);GO:0005829(cytoso…	2.99943	3.4905	1.74958	4.94984	3.56188	3.35247	0.405638	-1.30174	0.0152048	down	yes
ENSECAG00000004812	ENSECAG00000004812	ENSECAT00000004692	GO:0032197(transposition, RNA-mediated);GO:0030529(intracellular ribonucleoprotein complex);GO:0003727(single-stranded RNA binding)	0.477968	0.246662	0.815062	0	0.369458	0.333993	2.04974	1.03544	0.0152082	up	yes
MSTRG.13245	TPM2	ENSECAT00000014868	GO:0005862(muscle thin filament tropomyosin);GO:0005884(actin filament);GO:0006936(muscle contraction);GO:0007015(actin filament organization);GO:0008307(structural constituent of muscle);GO:0051015(actin filament binding);GO:0003779(actin binding);GO:0043462(regulation of ATPase activity)	9.68592	11.0498	7.32183	14.7304	8.93858	8.62998	0.449449	-1.15377	0.0152123	down	yes
MSTRG.20693	TRPV4	ENSECAT00000012450	GO:0071476(cellular hypotonic response);GO:0007231(osmosensory signaling pathway);GO:0006874(cellular calcium ion homeostasis);GO:0007015(actin filament organization);GO:0005262(calcium channel activity);GO:0005929(cilium);GO:0006811(ion transport);GO:0006810(transport);GO:0005216(ion channel activity);GO:0005887(integral component of plasma membrane);GO:0055085(transmembrane transport);GO:001602…	1.86905	1.51698	0.051085	2.65076	1.0298	0.927214	0.211765	-2.23946	0.0152659	down	yes
MSTRG.21718	MAL2	ENSECAT00000024033	GO:0045056(transcytosis);GO:0045121(membrane raft);GO:0016021(integral component of membrane);GO:0008104(protein localization);GO:0042552(myelination);GO:0001766(membrane raft polarization);GO:0019911(structural constituent of myelin sheath);GO:0016020(membrane);GO:0070062(extracellular exosome)	1.79957	1.31668	0.0536371	3.03333	1.48621	1.52404	0.198047	-2.33608	0.0153256	down	yes
MSTRG.19185	RARG	ENSECAT00000014475;ENSECAT00000017808	GO:0048384(retinoic acid receptor signaling pathway);GO:0043401(steroid hormone mediated signaling pathway);GO:0003708(retinoic acid receptor activity);GO:0003707(steroid hormone receptor activity);GO:0008270(zinc ion binding);GO:0043565(sequence-specific DNA binding);GO:0006351(transcription, DNA-templated);GO:0006355(regulation of transcription, DNA-templated);GO:0003677(DNA binding);GO:0005634…	4.05967	4.46388	1.02536	5.8618	2.72086	3.12517	0.215912	-2.21149	0.0153695	down	yes
MSTRG.4311	ESRRA	ENSECAT00000016651	GO:0043401(steroid hormone mediated signaling pathway);GO:0005496(steroid binding);GO:0003707(steroid hormone receptor activity);GO:0008270(zinc ion binding);GO:0043565(sequence-specific DNA binding);GO:0006366(transcription from RNA polymerase II promoter);GO:0006351(transcription, DNA-templated);GO:0006355(regulation of transcription, DNA-templated);GO:0003677(DNA binding);GO:0005634(nucleus);G…	2.79081	2.37166	1.72366	3.91246	2.13525	1.99457	0.469798	-1.08989	0.0154094	down	yes
MSTRG.9865	TRIM63	ENSECAT00000026380	GO:0008270(zinc ion binding);GO:0005622(intracellular);GO:0046872(metal ion binding);GO:0031432(titin binding);GO:0005737(cytoplasm)	2.09308	3.05466	4.95846	0.63422	1.54388	0.778546	4.58222	2.19605	0.0154353	up	yes
MSTRG.12335	DAPK1	ENSECAT00000021800	GO:0006915(apoptotic process);GO:0004674(protein serine/threonine kinase activity);GO:0006468(protein phosphorylation);GO:0005524(ATP binding);GO:0004672(protein kinase activity);GO:0007165(signal transduction);GO:0004683(calmodulin-dependent protein kinase activity);GO:0005516(calmodulin binding);GO:0017075(syntaxin-1 binding);GO:0042802(identical protein binding);GO:0008625(extrinsic apoptotic …	4.61456	3.67807	1.32544	5.78438	3.13942	3.13156	0.263221	-1.92565	0.015452	down	yes
MSTRG.17673	MPZ	ENSECAT00000009424	GO:0043209(myelin sheath);GO:0005887(integral component of plasma membrane);GO:0016020(membrane);GO:0016021(integral component of membrane);GO:0042552(myelination);GO:0098742(cell-cell adhesion via plasma-membrane adhesion molecules);GO:0098743(cell aggregation);GO:0005886(plasma membrane)	1.76024	2.07229	0.272264	3.23314	0.533518	1.79307	0.197358	-2.34111	0.0154855	down	yes
MSTRG.17172	WEE2	ENSECAT00000023305	GO:0000278(mitotic cell cycle);GO:0004715(non-membrane spanning protein tyrosine kinase activity);GO:0004713(protein tyrosine kinase activity);GO:0018108(peptidyl-tyrosine phosphorylation);GO:0000287(magnesium ion binding);GO:0016310(phosphorylation);GO:0006468(protein phosphorylation);GO:0005524(ATP binding);GO:0004672(protein kinase activity);GO:0005634(nucleus);GO:0016301(kinase activity);GO:0…	1.14323	1.81089	0.0427002	4.15894	0.99929	0.660017	0.140472	-2.83165	0.015823	down	yes
MSTRG.3000	EVPL	ENSECAT00000010580	GO:0008544(epidermis development);GO:0001533(cornified envelope);GO:0019215(intermediate filament binding);GO:0005856(cytoskeleton);GO:0005198(structural molecule activity);GO:0005829(cytosol);GO:0045111(intermediate filament cytoskeleton)	14.4273	8.21021	0.556061	30.4686	6.50577	14.5374	0.0231754	-5.43126	0.0160622	down	yes
MSTRG.1900	APLP1	ENSECAT00000022559	GO:0008201(heparin binding);GO:0046914(transition metal ion binding);GO:0016021(integral component of membrane);GO:0016020(membrane);GO:0031694(alpha-2A adrenergic receptor binding);GO:0031695(alpha-2B adrenergic receptor binding);GO:0031696(alpha-2C adrenergic receptor binding);GO:0042802(identical protein binding);GO:0030818(negative regulation of cAMP biosynthetic process);GO:0071874(cellular …	0.696983	0.699714	0.351775	2.23861	0.673288	0.720707	0.330726	-1.59629	0.0162019	down	yes
MSTRG.21843	SCRIB	ENSECAT00000014977;ENSECAT00000014999	GO:0045211(postsynaptic membrane);GO:0014069(postsynaptic density);GO:0097120(receptor localization to synapse);GO:0046710(GDP metabolic process);GO:0046037(GMP metabolic process);GO:0045197(establishment or maintenance of epithelial cell apical/basal polarity);GO:0043113(receptor clustering);GO:0035255(ionotropic glutamate receptor binding);GO:0004385(guanylate kinase activity);GO:0008328(ionotr…	6.87582	8.31666	4.4826	12.553	9.35659	10.6479	0.352348	-1.50493	0.016218	down	yes
MSTRG.4451	ANO1	ENSECAT00000021983;ENSECAT00000022026;ENSECAT00000022030	GO:1902476(chloride transmembrane transport);GO:0005886(plasma membrane);GO:0046983(protein dimerization activity);GO:0016020(membrane);GO:0016021(integral component of membrane);GO:0034605(cellular response to heat);GO:0035774(positive regulation of insulin secretion involved in cellular response to glucose stimulus);GO:0098655(cation transmembrane transport);GO:0005227(calcium activated cation …	3.18002	4.25285	2.20878	6.41416	2.72207	3.76382	0.339851	-1.55703	0.0162256	down	yes
MSTRG.22643	ZDHHC9	ENSECAT00000014314	GO:0016409(palmitoyltransferase activity);GO:0019706(protein-cysteine S-palmitoyltransferase activity);GO:0016746(transferase activity, transferring acyl groups);GO:0016740(transferase activity);GO:0016020(membrane);GO:0016021(integral component of membrane);GO:0043849(Ras palmitoyltransferase activity);GO:0018230(peptidyl-L-cysteine S-palmitoylation);GO:0018345(protein palmitoylation);GO:0002178…	4.62026	4.40701	3.19537	7.46814	3.27292	3.57718	0.393895	-1.34412	0.0162832	down	yes
MSTRG.8359	ENSECAG00000011453	ENSECAT00000012467;ENSECAT00000012537	GO:0006893(Golgi to plasma membrane transport)	4.02459	4.07782	6.67353	2.75423	4.86727	3.27811	2.49312	1.31795	0.0162841	up	yes
MSTRG.16376	FBXO5	ENSECAT00000012013	GO:0051436(negative regulation of ubiquitin-protein ligase activity involved in mitotic cell cycle);GO:0045835(negative regulation of meiotic nuclear division);GO:0007088(regulation of mitotic nuclear division);GO:0005634(nucleus);GO:0019901(protein kinase binding);GO:1990948(ubiquitin ligase inhibitor activity);GO:0001556(oocyte maturation);GO:0007057(spindle assembly involved in female meiosis …	0.882245	0.986147	1.61662	0.278555	1.11998	0.49408	2.49944	1.32161	0.0164028	up	yes
MSTRG.14686	POLDIP3	ENSECAT00000019601	GO:0006406(mRNA export from nucleus);GO:0003723(RNA binding);GO:0003676(nucleic acid binding);GO:0016973(poly(A)+ mRNA export from nucleus);GO:0016607(nuclear speck);GO:0036464(cytoplasmic ribonucleoprotein granule)	6.90764	8.42775	4.70332	10.4449	4.4077	5.10832	0.384021	-1.38074	0.0167133	down	yes
MSTRG.2792	ENSECAG00000023801	ENSECAT00000025534	GO:0010506(regulation of autophagy);GO:0005615(extracellular space);GO:0016020(membrane);GO:0016021(integral component of membrane)	1.17819	0.863	0.03642	3.40231	0.712255	0.364818	0.165485	-2.59523	0.0167256	down	yes
MSTRG.15880	SLC34A2	ENSECAT00000014204	GO:0005903(brush border);GO:0044341(sodium-dependent phosphate transport);GO:0015321(sodium-dependent phosphate transmembrane transporter activity);GO:0030643(cellular phosphate ion homeostasis);GO:0035435(phosphate ion transmembrane transport);GO:0005436(sodium:phosphate symporter activity);GO:0035725(sodium ion transmembrane transport);GO:0016324(apical plasma membrane);GO:0031982(vesicle);GO:0…	4.90109	5.54345	0.152775	16.6278	6.56844	5.30902	0.0406647	-4.62008	0.0168286	down	yes
MSTRG.18067	ATP1A1	ENSECAT00000026804	GO:0005391(sodium:potassium-exchanging ATPase activity);GO:0006813(potassium ion transport);GO:0010248(establishment or maintenance of transmembrane electrochemical gradient);GO:0006814(sodium ion transport);GO:0000166(nucleotide binding);GO:0016311(dephosphorylation);GO:0006811(ion transport);GO:0006810(transport);GO:0005524(ATP binding);GO:0016787(hydrolase activity);GO:0046872(metal ion bindin…	74.6517	44.3662	28.3871	98.2572	41.6835	48.3747	0.205679	-2.28153	0.0168656	down	yes
MSTRG.19177	KRT77	ENSECAT00000018830;ENSECAT00000019612;ENSECAT00000019712;ENSECAT00000024023;ENSECAT00000008989	GO:0045095(keratin filament);GO:0005882(intermediate filament);GO:0005198(structural molecule activity);GO:0005856(cytoskeleton);GO:0070062(extracellular exosome)	41.2099	68.2925	2.63379	374.547	89.1166	63.859	0.00451434	-7.79127	0.0169203	down	yes
MSTRG.7222	SEMA3F	ENSECAT00000008682	GO:0005615(extracellular space);GO:0050919(negative chemotaxis);GO:0038191(neuropilin binding);GO:0045499(chemorepellent activity);GO:0001755(neural crest cell migration);GO:0007411(axon guidance);GO:0021612(facial nerve structural organization);GO:0021637(trigeminal nerve structural organization);GO:0021675(nerve development);GO:0021785(branchiomotor neuron axon guidance);GO:0036486(ventral trun…	3.4381	3.43337	1.62443	5.71183	4.42744	4.66862	0.339726	-1.55756	0.0169228	down	yes
MSTRG.18128	PIFO	ENSECAT00000025431	GO:0008092(cytoskeletal protein binding);GO:0036064(ciliary basal body);GO:0031344(regulation of cell projection organization);GO:0017137(Rab GTPase binding);GO:0019894(kinesin binding);GO:0019901(protein kinase binding);GO:0043015(gamma-tubulin binding);GO:0048487(beta-tubulin binding);GO:0033674(positive regulation of kinase activity);GO:0005634(nucleus);GO:0005802(trans-Golgi network)	1.16099	0.716978	0.0383923	4.42587	0.356311	0.342733	0.118908	-3.07208	0.0169989	down	yes
MSTRG.13056	ENSECAG00000009162	ENSECAT00000009414	GO:0005509(calcium ion binding)	16.9754	15.1494	27.7936	10.5727	14.7738	12.4861	2.9374	1.55454	0.0170811	up	yes
ENSECAG00000020666	ZNF311	ENSECAT00000021944	GO:0006355(regulation of transcription, DNA-templated);GO:0003700(transcription factor activity, sequence-specific DNA binding);GO:0003676(nucleic acid binding);GO:0005622(intracellular);GO:0046872(metal ion binding)	0.664755	0.93106	1.72533	0.286007	0.574849	0.545976	2.40782	1.26773	0.0171277	up	yes
MSTRG.14732	GTSE1	ENSECAT00000014407;ENSECAT00000025040	GO:0005881(cytoplasmic microtubule);GO:0016020(membrane)	9.29244	10.1973	3.57001	20.1489	13.1683	11.0989	0.171881	-2.54052	0.0172122	down	yes
MSTRG.1867	ENSECAG00000008258	ENSECAT00000008329	NA	1.3918	0.529049	0.021592	3.06052	0.193759	0.328011	0.160357	-2.64064	0.0172645	down	yes
MSTRG.21618	SDC2	ENSECAT00000008572	GO:0009986(cell surface);GO:0016477(cell migration);GO:0016020(membrane);GO:0016021(integral component of membrane);GO:0048813(dendrite morphogenesis);GO:0030165(PDZ domain binding);GO:0042802(identical protein binding);GO:0048814(regulation of dendrite morphogenesis);GO:0031012(extracellular matrix)	21.6442	22.5366	53.3907	9.62405	14.4899	11.2462	6.55257	2.71206	0.0173394	up	yes
MSTRG.19487	ENSECAG00000024717	ENSECAT00000026631	NA	3.69418	6.83343	0.252713	14.7534	4.55124	5.13006	0.048104	-4.3777	0.0173608	down	yes
MSTRG.17918	RORC	ENSECAT00000002295	GO:0004879(nuclear receptor activity);GO:0043401(steroid hormone mediated signaling pathway);GO:0003707(steroid hormone receptor activity);GO:0030522(intracellular receptor signaling pathway);GO:0008270(zinc ion binding);GO:0043565(sequence-specific DNA binding);GO:0006351(transcription, DNA-templated);GO:0006355(regulation of transcription, DNA-templated);GO:0003677(DNA binding);GO:0005634(nucle…	5.51495	3.26662	0.132245	7.39689	2.0305	1.81932	0.0794	-3.65472	0.0174005	down	yes
MSTRG.9244	FAM162A	ENSECAT00000021697	GO:0016020(membrane);GO:0016021(integral component of membrane);GO:0006919(activation of cysteine-type endopeptidase activity involved in apoptotic process);GO:0043065(positive regulation of apoptotic process);GO:0051402(neuron apoptotic process);GO:0071456(cellular response to hypoxia);GO:0090200(positive regulation of release of cytochrome c from mitochondria);GO:0005739(mitochondrion);GO:00058…	14.1292	14.3998	9.8509	24.9644	20.31	16.5888	0.379485	-1.39789	0.0175254	down	yes
MSTRG.2794	ENSECAG00000000740	ENSECAT00000000607	NA	1.28444	1.82748	0.0785412	3.62592	1.84531	1.61623	0.181787	-2.45968	0.0176864	down	yes
MSTRG.14550	TIMP3	ENSECAT00000019359	GO:0051045(negative regulation of membrane protein ectodomain proteolysis);GO:0043086(negative regulation of catalytic activity);GO:0002020(protease binding);GO:0008191(metalloendopeptidase inhibitor activity);GO:0010466(negative regulation of peptidase activity);GO:0030414(peptidase inhibitor activity);GO:0010033(response to organic substance);GO:0005578(proteinaceous extracellular matrix);GO:00…	21.4875	27.3607	74.4004	12.4171	26.8004	16.8936	8.35072	3.0619	0.0177167	up	yes
MSTRG.1578	ZNF219	ENSECAT00000014132	GO:0001078(transcriptional repressor activity, RNA polymerase II core promoter proximal region sequence-specific binding);GO:0006366(transcription from RNA polymerase II promoter);GO:0007275(multicellular organism development);GO:0044212(transcription regulatory region DNA binding);GO:0043565(sequence-specific DNA binding);GO:0003676(nucleic acid binding);GO:0007165(signal transduction);GO:000563…	3.06982	3.52023	1.89478	4.69087	2.55528	2.26599	0.425979	-1.23115	0.0177845	down	yes
MSTRG.4673	C7orf50	ENSECAT00000024481	GO:0003723(RNA binding)	2.65429	2.42413	1.4657	3.13861	1.28823	2.17671	0.472554	-1.08145	0.0178217	down	yes
MSTRG.4087	TP53I11	ENSECAT00000024801	GO:0016020(membrane);GO:0016021(integral component of membrane)	2.16036	2.73138	3.80477	0.635337	0.957814	0.518911	3.3129	1.72809	0.0178502	up	yes
MSTRG.1267	RASL12	ENSECAT00000009476	GO:0003924(GTPase activity);GO:0005525(GTP binding);GO:0007165(signal transduction);GO:0016020(membrane);GO:0000166(nucleotide binding)	1.8576	1.76053	1.07914	2.70798	0.891745	1.01414	0.44539	-1.16686	0.0178653	down	yes
ENSECAG00000016570	PROC	ENSECAT00000017498	GO:0030195(negative regulation of blood coagulation);GO:0007596(blood coagulation);GO:0004252(serine-type endopeptidase activity);GO:0008236(serine-type peptidase activity);GO:0006508(proteolysis);GO:0016787(hydrolase activity);GO:0008233(peptidase activity);GO:0005576(extracellular region);GO:0005615(extracellular space);GO:0005509(calcium ion binding);GO:0001889(liver development);GO:0043066(ne…	0.533919	0.284006	0.052919	1.16727	0.073872	0.193165	0.380249	-1.39499	0.0178743	down	yes
MSTRG.15719	TMPRSS11F	ENSECAT00000006723	GO:0005887(integral component of plasma membrane);GO:0004252(serine-type endopeptidase activity);GO:0008236(serine-type peptidase activity);GO:0006508(proteolysis);GO:0016787(hydrolase activity);GO:0008233(peptidase activity);GO:0005576(extracellular region);GO:0016020(membrane);GO:0016021(integral component of membrane)	2.82701	3.29268	0.083392	5.92847	2.18024	1.82365	0.10457	-3.25746	0.0178926	down	yes
MSTRG.11812	ISM1	ENSECAT00000010928	NA	2.23428	2.72484	8.06029	0.740621	1.60601	1.86935	6.75268	2.75546	0.0179294	up	yes
MSTRG.10366	EDNRA	ENSECAT00000020976	GO:0048484(enteric nervous system development);GO:0008217(regulation of blood pressure);GO:0004962(endothelin receptor activity);GO:0042310(vasoconstriction);GO:0007186(G-protein coupled receptor signaling pathway);GO:0007165(signal transduction);GO:0004930(G-protein coupled receptor activity);GO:0004871(signal transducer activity);GO:0016021(integral component of membrane);GO:0016020(membrane);G…	4.94757	4.03615	7.47805	3.89262	6.49421	5.86892	2.06893	1.04888	0.018077	up	yes
MSTRG.18043	HSD3B2	ENSECAT00000015327	GO:0003854(3-beta-hydroxy-delta5-steroid dehydrogenase activity);GO:0006694(steroid biosynthetic process);GO:0016616(oxidoreductase activity, acting on the CH-OH group of donors, NAD or NADP as acceptor);GO:0055114(oxidation-reduction process);GO:0016491(oxidoreductase activity)	4.74913	1.79803	0.0749398	13.8147	6.1448	6.72415	0.0455381	-4.45678	0.0182223	down	yes
ENSECAG00000010056	C10orf90	ENSECAT00000010343	GO:0051393(alpha-actinin binding);GO:0042826(histone deacetylase binding);GO:0005813(centrosome);GO:0005654(nucleoplasm);GO:0005737(cytoplasm);GO:0005829(cytosol);GO:0005886(plasma membrane);GO:0015629(actin cytoskeleton)	0.4057	0.458119	0	1.91752	0.305517	0.231353	0.26291	-1.92736	0.0186392	down	yes
MSTRG.21234	ATP8B1	ENSECAT00000022867	GO:0015914(phospholipid transport);GO:0007030(Golgi organization);GO:0004012(phospholipid-translocating ATPase activity);GO:0000287(magnesium ion binding);GO:0005794(Golgi apparatus);GO:0000166(nucleotide binding);GO:0005524(ATP binding);GO:0016787(hydrolase activity);GO:0005886(plasma membrane);GO:0016021(integral component of membrane);GO:0016020(membrane);GO:0005319(lipid transporter activity)…	5.7076	5.48192	8.55527	3.82918	4.74707	4.17524	2.2027	1.13928	0.0186458	up	yes
MSTRG.4054	CD44	ENSECAT00000011095	GO:0005540(hyaluronic acid binding);GO:0007155(cell adhesion);GO:0019221(cytokine-mediated signaling pathway);GO:0016021(integral component of membrane);GO:0016020(membrane);GO:0004896(cytokine receptor activity);GO:0030214(hyaluronan catabolic process);GO:0033138(positive regulation of peptidyl-serine phosphorylation);GO:0034116(positive regulation of heterotypic cell-cell adhesion);GO:0043066(n…	57.1529	64.7338	37.3837	98.7207	63.8656	53.6577	0.323099	-1.62995	0.0186882	down	yes
MSTRG.16707	ENSECAG00000023308	ENSECAT00000024982	GO:0005768(endosome);GO:0005887(integral component of plasma membrane);GO:0016020(membrane);GO:0016021(integral component of membrane);GO:0005886(plasma membrane)	8.21028	10.4808	32.4327	3.02508	5.35197	6.26484	11.3354	3.50276	0.018704	up	yes
MSTRG.14553	HMOX1	ENSECAT00000001574	GO:0055072(iron ion homeostasis);GO:0042167(heme catabolic process);GO:0006979(response to oxidative stress);GO:0006788(heme oxidation);GO:0004392(heme oxygenase (decyclizing) activity);GO:0020037(heme binding);GO:0016020(membrane);GO:0007165(signal transduction);GO:0055114(oxidation-reduction process);GO:0016021(integral component of membrane);GO:0004871(signal transducer activity);GO:0042803(pr…	11.2138	12.0963	37.0918	6.99854	13.0999	13.7244	6.59001	2.72028	0.0187677	up	yes
MSTRG.3464	PCTP	ENSECAT00000020508	GO:0008525(phosphatidylcholine transporter activity);GO:0015914(phospholipid transport);GO:0031210(phosphatidylcholine binding);GO:0005829(cytosol);GO:0008289(lipid binding)	3.69821	3.04323	1.02077	7.14694	5.046	4.43549	0.202589	-2.30337	0.0187821	down	yes
MSTRG.7583	ACAD11	ENSECAT00000011243	GO:0050660(flavin adenine dinucleotide binding);GO:0005739(mitochondrion);GO:0008152(metabolic process);GO:0016627(oxidoreductase activity, acting on the CH-CH group of donors);GO:0055114(oxidation-reduction process);GO:0033539(fatty acid beta-oxidation using acyl-CoA dehydrogenase);GO:0003995(acyl-CoA dehydrogenase activity);GO:0004466(long-chain-acyl-CoA dehydrogenase activity);GO:0017099(very-…	2.05239	2.08872	1.93788	4.65289	3.03331	4.0505	0.46747	-1.09705	0.0188138	down	yes
MSTRG.14754	HDAC10	ENSECAT00000010859;ENSECAT00000029142;ENSECAT00000011566;ENSECAT00000013479	GO:0070932(histone H3 deacetylation);GO:0032041(NAD-dependent histone deacetylase activity (H3-K14 specific));GO:0004407(histone deacetylase activity);GO:0016569(covalent chromatin modification);GO:0006351(transcription, DNA-templated);GO:0006355(regulation of transcription, DNA-templated);GO:0016787(hydrolase activity);GO:0005634(nucleus);GO:0019899(enzyme binding);GO:0033558(protein deacetylase…	11.7021	14.7397	10.1298	21.3829	14.2659	16.9307	0.434246	-1.20342	0.0188979	down	yes
MSTRG.9724	KIAA0319L	ENSECAT00000014327	GO:0016020(membrane);GO:0016021(integral component of membrane);GO:0031410(cytoplasmic vesicle);GO:0070062(extracellular exosome)	9.17327	9.05045	3.61425	15.3921	10.6265	9.84509	0.227802	-2.13415	0.0190161	down	yes
MSTRG.16708	STEAP2	ENSECAT00000007102	GO:0015677(copper ion import);GO:0052851(ferric-chelate reductase (NADPH) activity);GO:0008823(cupric reductase activity);GO:0005768(endosome);GO:0005887(integral component of plasma membrane);GO:0016020(membrane);GO:0016021(integral component of membrane);GO:0098706(ferric iron import across plasma membrane);GO:0005215(transporter activity);GO:0006893(Golgi to plasma membrane transport);GO:00068…	3.06515	3.30435	9.8614	1.10015	2.03053	1.89321	6.65261	2.73392	0.0191942	up	yes
MSTRG.1287	RAB8B	ENSECAT00000012300	GO:0030667(secretory granule membrane);GO:0008021(synaptic vesicle);GO:0072659(protein localization to plasma membrane);GO:0009306(protein secretion);GO:0006904(vesicle docking involved in exocytosis);GO:0005768(endosome);GO:0017157(regulation of exocytosis);GO:0003924(GTPase activity);GO:0005525(GTP binding);GO:0005886(plasma membrane);GO:0005102(receptor binding);GO:0019003(GDP binding);GO:0019…	4.90854	5.99233	10.2749	3.083	5.09288	3.5259	3.42727	1.77706	0.0192505	up	yes
ENSECAG00000008864	CD1A1	ENSECAT00000009056	GO:0048007(antigen processing and presentation, exogenous lipid antigen via MHC class Ib);GO:0071723(lipopeptide binding);GO:0030884(exogenous lipid antigen binding);GO:0030883(endogenous lipid antigen binding);GO:0030881(beta-2-microglobulin binding);GO:0005886(plasma membrane);GO:0016020(membrane);GO:0016021(integral component of membrane)	0.409946	0.237429	0.089896	2.03597	0.644269	0.567791	0.29471	-1.76263	0.0192747	down	yes
MSTRG.18062	CD101	ENSECAT00000017967	GO:0016021(integral component of membrane);GO:0007166(cell surface receptor signaling pathway);GO:0005886(plasma membrane);GO:0016020(membrane);GO:0002763(positive regulation of myeloid leukocyte differentiation);GO:0070062(extracellular exosome)	3.05781	2.97188	1.27964	3.95065	2.67139	2.89853	0.387795	-1.36663	0.019286	down	yes
MSTRG.6623	QPCT	ENSECAT00000024478	GO:0008270(zinc ion binding);GO:0016603(glutaminyl-peptide cyclotransferase activity);GO:0017186(peptidyl-pyroglutamic acid biosynthetic process, using glutaminyl-peptide cyclotransferase);GO:0070062(extracellular exosome)	3.40117	3.72286	1.85937	5.80051	4.72246	4.73743	0.374603	-1.41657	0.019299	down	yes
MSTRG.14588	SH3BP1	ENSECAT00000008393	GO:0005096(GTPase activator activity);GO:0005737(cytoplasm);GO:0007165(signal transduction);GO:0043547(positive regulation of GTPase activity);GO:0030215(semaphorin receptor binding);GO:0006911(phagocytosis, engulfment);GO:0007015(actin filament organization);GO:0016477(cell migration);GO:0030834(regulation of actin filament depolymerization);GO:0032956(regulation of actin cytoskeleton organizati…	4.15884	4.81572	0.688867	9.3652	4.86145	5.32901	0.116779	-3.09814	0.0193321	down	yes
MSTRG.4159	ENSECAG00000015938	ENSECAT00000016700	NA	4.3295	5.16132	3.29086	7.83852	4.95959	4.4761	0.422524	-1.24289	0.0193475	down	yes
MSTRG.2332	KLK14	ENSECAT00000016281	GO:0008236(serine-type peptidase activity);GO:0004252(serine-type endopeptidase activity);GO:0006508(proteolysis);GO:0016787(hydrolase activity);GO:0008233(peptidase activity);GO:0009566(fertilization);GO:0045744(negative regulation of G-protein coupled receptor protein signaling pathway);GO:0045745(positive regulation of G-protein coupled receptor protein signaling pathway);GO:0048730(epidermis …	0.615684	0.704752	0.092531	1.21868	0.796291	0.995786	0.435187	-1.20029	0.0193826	down	yes
MSTRG.9859	SH3BGRL3	ENSECAT00000012276	GO:0005737(cytoplasm);GO:0055114(oxidation-reduction process);GO:0045454(cell redox homeostasis);GO:0009055(electron carrier activity);GO:0015035(protein disulfide oxidoreductase activity);GO:0022900(electron transport chain);GO:0016604(nuclear body);GO:0070062(extracellular exosome)	6.23284	6.93507	1.72978	9.99498	5.06897	4.58018	0.182228	-2.45618	0.0194215	down	yes
MSTRG.1204	LRRC49	ENSECAT00000026212	NA	1.34454	1.10068	2.36243	0.569472	0.887744	0.896184	2.38768	1.25561	0.0195669	up	yes
MSTRG.1934	ZNF829	ENSECAT00000015219	GO:0006355(regulation of transcription, DNA-templated);GO:0003700(transcription factor activity, sequence-specific DNA binding);GO:0003676(nucleic acid binding);GO:0005622(intracellular);GO:0046872(metal ion binding)	2.51033	1.83402	3.18954	1.13427	1.97317	1.60121	2.23031	1.15724	0.0197159	up	yes
MSTRG.20579	sglt1	ENSECAT00000002397	GO:0001951(intestinal D-glucose absorption);GO:1904659(glucose transmembrane transport);GO:0006814(sodium ion transport);GO:0005412(glucose:sodium symporter activity);GO:0005215(transporter activity);GO:0006810(transport);GO:0005887(integral component of plasma membrane);GO:0055085(transmembrane transport);GO:0016020(membrane);GO:0016021(integral component of membrane);GO:0015758(glucose transpor…	7.85709	6.81039	0.172785	20.1182	7.09922	5.71051	0.0317446	-4.97735	0.0198189	down	yes
MSTRG.5603	SCGB3A2	ENSECAT00000012892	GO:0005576(extracellular region)	0.408743	0.739679	0	3.68391	3.98272	3.90051	0.204618	-2.289	0.0198234	down	yes
MSTRG.8957	GPR160	ENSECAT00000005893	GO:0016021(integral component of membrane);GO:0016020(membrane);GO:0005886(plasma membrane);GO:0043235(receptor complex)	0.948656	0.705377	0.034313	1.23928	0.624678	0.750545	0.384269	-1.37981	0.0198371	down	yes
MSTRG.12578	ENSECAG00000006417	ENSECAT00000006411	GO:0030529(intracellular ribonucleoprotein complex);GO:0005840(ribosome);GO:0022627(cytosolic small ribosomal subunit);GO:0005622(intracellular);GO:0003735(structural constituent of ribosome);GO:0006412(translation)	0.912697	0.618518	0	1.32249	0.654774	0.917462	0.354832	-1.49479	0.0198574	down	yes
MSTRG.17648	NOS1AP	ENSECAT00000016862;ENSECAT00000017561	GO:0050998(nitric-oxide synthase binding);GO:0003062(regulation of heart rate by chemical signal);GO:0060307(regulation of ventricular cardiac muscle cell membrane repolarization);GO:0005739(mitochondrion);GO:0005901(caveola);GO:0030018(Z disc);GO:0030315(T-tubule);GO:0033017(sarcoplasmic reticulum membrane)	2.02383	2.20354	3.24713	1.12304	1.25007	1.24419	2.13946	1.09724	0.0198585	up	yes
MSTRG.14975	CCDC3	ENSECAT00000019815	GO:0010804(negative regulation of tumor necrosis factor-mediated signaling pathway);GO:0045600(positive regulation of fat cell differentiation);GO:0046889(positive regulation of lipid biosynthetic process);GO:0005576(extracellular region);GO:0005783(endoplasmic reticulum)	3.66101	4.16391	0.665071	8.39016	4.44186	3.53363	0.131252	-2.92959	0.0198593	down	yes
MSTRG.21326	MBP	ENSECAT00000011447	GO:0019911(structural constituent of myelin sheath);GO:0002020(protease binding);GO:0005516(calmodulin binding);GO:0007605(sensory perception of sound);GO:0009636(response to toxic substance);GO:0042552(myelination);GO:0061024(membrane organization);GO:0033269(internode region of axon);GO:0042995(cell projection);GO:0043025(neuronal cell body);GO:0043209(myelin sheath);GO:0043234(protein complex)…	7.58668	7.67105	2.73756	10.6008	6.15731	5.43931	0.249892	-2.00062	0.0199306	down	yes
MSTRG.9967	MRTO4	ENSECAT00000013242	GO:0005730(nucleolus);GO:0042254(ribosome biogenesis);GO:0000956(nuclear-transcribed mRNA catabolic process);GO:0006364(rRNA processing);GO:0000027(ribosomal large subunit assembly);GO:0005634(nucleus);GO:0005737(cytoplasm);GO:0005622(intracellular);GO:0003723(RNA binding)	28.5029	21.7605	35.9248	15.5935	22.9452	21.2822	2.56734	1.36028	0.019931	up	yes
MSTRG.11507	SNX18	ENSECAT00000014994;ENSECAT00000029077	GO:0035091(phosphatidylinositol binding);GO:0031410(cytoplasmic vesicle);GO:0005546(phosphatidylinositol-4,5-bisphosphate binding);GO:0000281(mitotic cytokinesis);GO:0006897(endocytosis);GO:0016197(endosomal transport);GO:0036089(cleavage furrow formation);GO:0043547(positive regulation of GTPase activity);GO:0030136(clathrin-coated vesicle);GO:0031234(extrinsic component of cytoplasmic side of p…	6.20243	5.617	10.5121	2.26946	2.45123	2.67842	3.84267	1.94211	0.019939	up	yes
MSTRG.21273	ENSECAG00000021166	ENSECAT00000010746;ENSECAT00000013298;ENSECAT00000021422;ENSECAT00000022717	GO:0005615(extracellular space)	0.711663	0.435445	0	12.4439	1.88501	1.48951	0.0459733	-4.44306	0.0200402	down	yes
MSTRG.5257	MSRB1	ENSECAT00000024972	GO:0030091(protein repair);GO:0006979(response to oxidative stress);GO:0033743(peptide-methionine (R)-S-oxide reductase activity);GO:0016671(oxidoreductase activity, acting on a sulfur group of donors, disulfide as acceptor);GO:0055114(oxidation-reduction process);GO:0003779(actin binding);GO:0008270(zinc ion binding);GO:0070191(methionine-R-sulfoxide reductase activity);GO:0030041(actin filament…	3.22416	2.55783	2.18996	5.76509	3.27742	3.09256	0.402263	-1.31379	0.0200428	down	yes
MSTRG.16550	LAMB1	ENSECAT00000009821;ENSECAT00000009582	GO:0005201(extracellular matrix structural constituent);GO:0021812(neuronal-glial interaction involved in cerebral cortex radial glia guided migration);GO:0030335(positive regulation of cell migration);GO:0031175(neuron projection development);GO:0034446(substrate adhesion-dependent cell spreading);GO:0035987(endodermal cell differentiation);GO:0042476(odontogenesis);GO:0005604(basement membrane)…	8.18328	7.63227	12.5526	4.80024	5.54056	5.79655	2.56402	1.3584	0.0200948	up	yes
MSTRG.4084	CD82	ENSECAT00000021705	GO:0007166(cell surface receptor signaling pathway);GO:0005887(integral component of plasma membrane);GO:0016021(integral component of membrane);GO:0016020(membrane);GO:0070062(extracellular exosome)	17.3047	15.5626	4.65288	30.289	17.2126	20.9205	0.12947	-2.94931	0.0201207	down	yes
MSTRG.9173	PIGX	ENSECAT00000027013	GO:0006506(GPI anchor biosynthetic process);GO:0005789(endoplasmic reticulum membrane);GO:0016020(membrane);GO:0016021(integral component of membrane)	1.65727	2.11117	1.02681	3.31323	2.66928	2.79454	0.42891	-1.22125	0.020124	down	yes
ENSECAG00000011327	ENSECAG00000011327	ENSECAT00000011694	GO:0015864(pyrimidine nucleoside transport);GO:0015860(purine nucleoside transmembrane transport);GO:0015855(pyrimidine nucleobase transport);GO:0015390(purine-specific nucleoside:sodium symporter activity);GO:0015389(pyrimidine- and adenine-specific:sodium symporter activity);GO:1904823(purine nucleobase transmembrane transport);GO:0072531(pyrimidine-containing compound transmembrane transport);…	0.417701	0.159601	0.016995	0.872701	0.283201	0.243635	0.4696	-1.0905	0.0201893	down	yes
MSTRG.15602	ARHGAP24	ENSECAT00000013405	GO:0005096(GTPase activator activity);GO:0007165(signal transduction);GO:0043547(positive regulation of GTPase activity)	3.61991	3.70493	6.8273	1.8757	2.57789	2.02193	3.15487	1.65758	0.0201932	up	yes
MSTRG.9667	ENSECAG00000010065	ENSECAT00000010488	GO:0060395(SMAD protein signal transduction);GO:0048468(cell development);GO:0043408(regulation of MAPK cascade);GO:0042981(regulation of apoptotic process);GO:0030509(BMP signaling pathway);GO:0010862(positive regulation of pathway-restricted SMAD protein phosphorylation);GO:0070700(BMP receptor binding);GO:0005160(transforming growth factor beta receptor binding);GO:0005125(cytokine activity);G…	2.27661	1.95341	2.84172	1.05615	1.96434	2.17906	2.11047	1.07757	0.020547	up	yes
MSTRG.11813	SPTLC3	ENSECAT00000012562	GO:0009058(biosynthetic process);GO:0016740(transferase activity);GO:0008152(metabolic process);GO:0003824(catalytic activity);GO:0030170(pyridoxal phosphate binding);GO:0004758(serine C-palmitoyltransferase activity);GO:0046520(sphingoid biosynthetic process);GO:0017059(serine C-palmitoyltransferase complex)	3.35597	3.23791	1.01973	5.04975	2.99935	3.87249	0.262501	-1.92961	0.0205972	down	yes
MSTRG.18061	TTF2	ENSECAT00000013260	GO:0008270(zinc ion binding);GO:0005524(ATP binding);GO:0005829(cytosol)	4.97902	4.27654	3.31996	6.74241	4.9968	4.34886	0.499773	-1.00065	0.0206175	down	yes
MSTRG.5241	PRSS27	ENSECAT00000021225	GO:0046658(anchored component of plasma membrane);GO:0019897(extrinsic component of plasma membrane);GO:0008236(serine-type peptidase activity);GO:0004252(serine-type endopeptidase activity);GO:0006508(proteolysis);GO:0016787(hydrolase activity);GO:0008233(peptidase activity);GO:0005886(plasma membrane)	1.58685	1.42502	0.155571	7.10706	1.21858	0.623859	0.0904794	-3.46627	0.0206911	down	yes
MSTRG.13723	CCDC183	ENSECAT00000020034	GO:0036158(outer dynein arm assembly);GO:0003341(cilium movement);GO:0005930(axoneme)	1.80795	2.40264	0.103768	4.47092	1.8953	1.36476	0.147739	-2.75888	0.0207578	down	yes
MSTRG.13097	SERPINA12	ENSECAT00000026483	GO:0010951(negative regulation of endopeptidase activity);GO:0004867(serine-type endopeptidase inhibitor activity);GO:0005615(extracellular space);GO:0014068(positive regulation of phosphatidylinositol 3-kinase signaling);GO:0045721(negative regulation of gluconeogenesis);GO:0046628(positive regulation of insulin receptor signaling pathway);GO:0051055(negative regulation of lipid biosynthetic pro…	27.0382	38.0093	0.8782	103.23	20.3508	16.0566	0.00775063	-7.01147	0.0207605	down	yes
MSTRG.10956	RNF5	ENSECAT00000016579	GO:0036513(Derlin-1 retrotranslocation complex);GO:0071712(ER-associated misfolded protein catabolic process);GO:0044390(ubiquitin-like protein conjugating enzyme binding);GO:1904264(ubiquitin protein ligase activity involved in ERAD pathway);GO:0042787(protein ubiquitination involved in ubiquitin-dependent protein catabolic process);GO:0016020(membrane);GO:0016021(integral component of membrane)…	3.14944	3.0104	2.44109	7.62692	4.14904	3.71079	0.339432	-1.55881	0.0207707	down	yes
MSTRG.11688	FASTKD3	ENSECAT00000015620	GO:0006468(protein phosphorylation);GO:0004672(protein kinase activity);GO:0003723(RNA binding);GO:0045333(cellular respiration);GO:0005634(nucleus);GO:0005739(mitochondrion)	2.55017	1.89574	3.45896	1.27499	1.97815	1.82474	2.19948	1.13716	0.0208527	up	yes
MSTRG.12108	ENSECAG00000014790	ENSECAT00000015495	GO:0010466(negative regulation of peptidase activity);GO:0030414(peptidase inhibitor activity);GO:0005576(extracellular region)	55.2902	60.1667	0.384465	280.961	42.4998	65.2663	0.00163808	-9.25378	0.0209541	down	yes
MSTRG.1983	ECH1	ENSECAT00000026940	GO:0008152(metabolic process);GO:0003824(catalytic activity);GO:0005102(receptor binding);GO:0005739(mitochondrion);GO:0016020(membrane);GO:0070062(extracellular exosome)	29.3214	26.6443	8.68956	48.474	27.861	34.5373	0.141015	-2.82608	0.0210156	down	yes
MSTRG.12961	ENSECAG00000009756	ENSECAT00000010254	GO:0006637(acyl-CoA metabolic process);GO:0047617(acyl-CoA hydrolase activity);GO:0006631(fatty acid metabolic process);GO:0016790(thiolester hydrolase activity);GO:0005737(cytoplasm)	11.871	7.85212	4.85789	14.9152	8.91795	9.25215	0.28958	-1.78797	0.0211294	down	yes
MSTRG.15367	ENSECAG00000012114	ENSECAT00000012595	GO:0016020(membrane);GO:0016021(integral component of membrane)	2.28702	2.94714	0.0685064	5.91135	2.85806	2.91981	0.110407	-3.1791	0.0211701	down	yes
MSTRG.12109	SLPI	ENSECAT00000016990	GO:0010466(negative regulation of peptidase activity);GO:0030414(peptidase inhibitor activity);GO:0010951(negative regulation of endopeptidase activity);GO:0005576(extracellular region);GO:0003677(DNA binding);GO:0003729(mRNA binding);GO:0004867(serine-type endopeptidase inhibitor activity);GO:0019899(enzyme binding);GO:0019731(antibacterial humoral response);GO:0032091(negative regulation of pro…	27.8075	4.76125	0.505408	157.786	11.1664	6.90293	0.00321997	-8.27874	0.021271	down	yes
MSTRG.3442	EPN3	ENSECAT00000005184	GO:1990175(EH domain binding);GO:0005634(nucleus);GO:0005654(nucleoplasm);GO:0005905(clathrin-coated pit);GO:0019897(extrinsic component of plasma membrane);GO:0030136(clathrin-coated vesicle);GO:0043231(intracellular membrane-bounded organelle);GO:0048471(perinuclear region of cytoplasm);GO:0070062(extracellular exosome)	1.85704	1.90946	0.0637756	3.67344	1.97922	1.90292	0.173125	-2.53012	0.0215559	down	yes
MSTRG.18441	IKZF2	ENSECAT00000000069	GO:0044212(transcription regulatory region DNA binding);GO:0000122(negative regulation of transcription from RNA polymerase II promoter);GO:0003700(transcription factor activity, sequence-specific DNA binding);GO:0045944(positive regulation of transcription from RNA polymerase II promoter);GO:0003676(nucleic acid binding);GO:0046872(metal ion binding);GO:0042803(protein homodimerization activity)…	0.799318	0.881672	0.569817	3.05248	1.42462	1.22062	0.331735	-1.5919	0.0215631	down	yes
MSTRG.14736	GRAMD4	ENSECAT00000021061	GO:0016020(membrane);GO:0016021(integral component of membrane);GO:0043280(positive regulation of cysteine-type endopeptidase activity involved in apoptotic process);GO:0005739(mitochondrion)	4.07828	4.30649	1.6956	7.47774	5.6536	6.13079	0.268823	-1.89527	0.021618	down	yes
MSTRG.20499	PRRG4	ENSECAT00000006626	GO:0005576(extracellular region);GO:0005509(calcium ion binding);GO:0016020(membrane);GO:0016021(integral component of membrane)	2.40267	1.19077	0.102975	3.64753	1.44905	2.25562	0.167762	-2.57551	0.0216406	down	yes
MSTRG.21280	SERPINB10	ENSECAT00000008766	GO:0010951(negative regulation of endopeptidase activity);GO:0004867(serine-type endopeptidase inhibitor activity);GO:0005615(extracellular space);GO:0005634(nucleus);GO:0005829(cytosol)	3.07831	4.94549	0.115214	16.5845	6.16769	3.53684	0.04119	-4.60156	0.0217088	down	yes
MSTRG.13612	DOLPP1	ENSECAT00000000524	GO:0008610(lipid biosynthetic process);GO:0030176(integral component of endoplasmic reticulum membrane);GO:0006487(protein N-linked glycosylation);GO:0016020(membrane);GO:0016021(integral component of membrane);GO:0047874(dolichyldiphosphatase activity)	2.6596	2.98457	1.2085	3.9192	2.61903	3.09255	0.379345	-1.39842	0.021786	down	yes
MSTRG.18139	KCNC4	ENSECAT00000025726	GO:0071805(potassium ion transmembrane transport);GO:0005249(voltage-gated potassium channel activity);GO:0006813(potassium ion transport);GO:0005267(potassium channel activity);GO:0008076(voltage-gated potassium channel complex);GO:0034765(regulation of ion transmembrane transport);GO:0005244(voltage-gated ion channel activity);GO:0006811(ion transport);GO:0006810(transport);GO:0005216(ion chann…	1.04999	1.48596	0.663447	2.86557	0.780581	1.33064	0.333168	-1.58568	0.0218339	down	yes
MSTRG.885	NMB	ENSECAT00000008059	GO:0007218(neuropeptide signaling pathway)	1.43732	0.805374	0.671783	3.19632	1.36867	2.17144	0.32118	-1.63855	0.0218408	down	yes
MSTRG.15369	MPHOSPH6	ENSECAT00000020606	GO:0000460(maturation of 5.8S rRNA);GO:0000176(nuclear exosome (RNase complex));GO:0000178(exosome (RNase complex));GO:0005634(nucleus);GO:0005730(nucleolus)	8.28923	9.57154	2.24129	18.9319	10.9921	9.04418	0.121005	-3.04686	0.0219356	down	yes
MSTRG.15515	DAPP1	ENSECAT00000018313	GO:0030165(PDZ domain binding);GO:0035091(phosphatidylinositol binding);GO:0016020(membrane);GO:0005737(cytoplasm);GO:0005547(phosphatidylinositol-3,4,5-trisphosphate binding);GO:0043325(phosphatidylinositol-3,4-bisphosphate binding);GO:0005886(plasma membrane)	5.68098	5.13144	2.62809	7.43331	4.03762	3.19455	0.34461	-1.53696	0.0219434	down	yes
MSTRG.6725	ENSECAG00000007882	ENSECAT00000008355	GO:0003988(acetyl-CoA C-acyltransferase activity);GO:0006635(fatty acid beta-oxidation);GO:0016747(transferase activity, transferring acyl groups other than amino-acyl groups);GO:0005739(mitochondrion);GO:0008152(metabolic process);GO:0016746(transferase activity, transferring acyl groups);GO:0003824(catalytic activity);GO:0016740(transferase activity)	10.328	10.3531	6.31383	13.1918	10.6757	11.202	0.455993	-1.13292	0.0219537	down	yes
MSTRG.16722	ENSECAG00000008474	ENSECAT00000008561	NA	0.456036	0.654441	1.45578	0.149274	0.45066	0.279614	2.47204	1.3057	0.0220653	up	yes
MSTRG.17540	HMCN1	ENSECAT00000008543;ENSECAT00000008627	GO:0005509(calcium ion binding);GO:0005576(extracellular region);GO:0005604(basement membrane);GO:0005938(cell cortex);GO:0030054(cell junction);GO:0070062(extracellular exosome)	5.94651	9.7186	12.0093	3.02596	6.1756	6.57477	4.09598	2.03421	0.0220846	up	yes
ENSECAG00000023509	CLIC5	ENSECAT00000025311	GO:0007605(sensory perception of sound);GO:0005254(chloride channel activity);GO:1902476(chloride transmembrane transport);GO:0034707(chloride channel complex);GO:0006821(chloride transport);GO:0034765(regulation of ion transmembrane transport);GO:0005244(voltage-gated ion channel activity);GO:0006811(ion transport);GO:0006810(transport);GO:0005737(cytoplasm);GO:0016020(membrane);GO:0060088(audit…	1.18167	1.47634	2.7068	0.545037	0.847845	0.676386	2.73593	1.45203	0.0220888	up	yes
MSTRG.12233	SS18L1	ENSECAT00000019592	GO:1903506(regulation of nucleic acid-templated transcription);GO:0003713(transcription coactivator activity);GO:0016358(dendrite development);GO:0050775(positive regulation of dendrite morphogenesis);GO:0000776(kinetochore);GO:0000780(condensed nuclear chromosome, centromeric region);GO:0005634(nucleus);GO:0005829(cytosol);GO:0071565(nBAF complex)	4.16134	3.65265	2.22633	4.91184	3.79246	3.67402	0.481465	-1.0545	0.0221184	down	yes
MSTRG.3882	ALOX12B	ENSECAT00000013206	GO:0051213(dioxygenase activity);GO:0016702(oxidoreductase activity, acting on single donors with incorporation of molecular oxygen, incorporation of two atoms of oxygen);GO:0046872(metal ion binding);GO:0055114(oxidation-reduction process);GO:0005506(iron ion binding);GO:0016491(oxidoreductase activity);GO:0003824(catalytic activity);GO:0004052(arachidonate 12-lipoxygenase activity);GO:1990136(l…	9.10069	11.6645	0.187313	24.9155	6.61458	5.29005	0.0237173	-5.39791	0.022154	down	yes
MSTRG.10229	SCARA5	ENSECAT00000014531	GO:0034755(iron ion transmembrane transport);GO:0006879(cellular iron ion homeostasis);GO:0006898(receptor-mediated endocytosis);GO:0005044(scavenger receptor activity);GO:0006811(ion transport);GO:0006810(transport);GO:0005886(plasma membrane);GO:0005887(integral component of plasma membrane);GO:0016020(membrane);GO:0016021(integral component of membrane);GO:0006897(endocytosis);GO:0070287(ferri…	5.13714	9.0044	23.0577	1.53655	2.84841	2.42213	13.0119	3.70176	0.0222803	up	yes
MSTRG.17792	SEMA4A	ENSECAT00000008851	GO:0016020(membrane);GO:0005615(extracellular space);GO:0016021(integral component of membrane);GO:0050919(negative chemotaxis);GO:0002292(T cell differentiation involved in immune response);GO:0007409(axonogenesis);GO:0008360(regulation of cell shape);GO:0010594(regulation of endothelial cell migration);GO:0016525(negative regulation of angiogenesis);GO:0045063(T-helper 1 cell differentiation);G…	6.2266	5.43865	0.559217	11.277	5.12653	5.51218	0.0830903	-3.58918	0.0223153	down	yes
MSTRG.20837	B3GNT4	ENSECAT00000001266	GO:0000139(Golgi membrane);GO:0008378(galactosyltransferase activity);GO:0006486(protein glycosylation);GO:0016740(transferase activity);GO:0016757(transferase activity, transferring glycosyl groups);GO:0005794(Golgi apparatus);GO:0016020(membrane);GO:0016021(integral component of membrane);GO:0008532(N-acetyllactosaminide beta-1,3-N-acetylglucosaminyltransferase activity);GO:0030311(poly-N-acety…	0	0	1.05995	0	0.610648	0.427817	2.63216	1.39625	0.0223543	up	yes
MSTRG.13409	SLC46A2	ENSECAT00000019674	GO:0005215(transporter activity);GO:0055085(transmembrane transport);GO:0016021(integral component of membrane);GO:0016020(membrane);GO:0043029(T cell homeostasis);GO:0045580(regulation of T cell differentiation);GO:0048538(thymus development);GO:0070233(negative regulation of T cell apoptotic process);GO:0009986(cell surface)	1.4485	1.54788	0.677717	2.37766	1.87695	2.11692	0.446523	-1.16319	0.0223591	down	yes
MSTRG.16998	ENSECAG00000023682	ENSECAT00000025378	NA	2.04894	2.16536	2.95297	0.223074	2.0222	1.84616	4.28665	2.09985	0.0225183	up	yes
MSTRG.11178	RCAN2	ENSECAT00000019736	GO:0019722(calcium-mediated signaling);GO:0070884(regulation of calcineurin-NFAT signaling cascade);GO:0008597(calcium-dependent protein serine/threonine phosphatase regulator activity);GO:0003676(nucleic acid binding);GO:0050790(regulation of catalytic activity);GO:0005737(cytoplasm)	6.9585	8.00616	12.9756	3.71677	4.14603	4.31563	3.29572	1.72059	0.0225447	up	yes
MSTRG.9926	ALPL	ENSECAT00000011848	GO:0016311(dephosphorylation);GO:0008152(metabolic process);GO:0016791(phosphatase activity);GO:0003824(catalytic activity);GO:0004035(alkaline phosphatase activity);GO:0016462(pyrophosphatase activity);GO:0001649(osteoblast differentiation);GO:0001958(endochondral ossification);GO:0003006(developmental process involved in reproduction);GO:0033280(response to vitamin D);GO:0046677(response to ant…	2.2814	1.13293	0.27468	3.48058	1.6948	1.57853	0.21738	-2.20171	0.0225457	down	yes
MSTRG.12166	ENSECAG00000019726	ENSECAT00000020871	NA	8.03297	7.17859	4.91835	13.3014	12.3826	10.6574	0.383951	-1.38101	0.0225525	down	yes
MSTRG.2819	ENSECAG00000012424	ENSECAT00000012853	GO:0008152(metabolic process);GO:0046872(metal ion binding);GO:0003676(nucleic acid binding);GO:0016787(hydrolase activity);GO:0003824(catalytic activity)	2.92509	3.24265	6.84178	1.4057	1.9302	1.88715	3.82248	1.93451	0.0225678	up	yes
MSTRG.6272	IL36RN	ENSECAT00000021720	GO:0019221(cytokine-mediated signaling pathway);GO:0005149(interleukin-1 receptor binding);GO:0005125(cytokine activity);GO:0005615(extracellular space);GO:0005576(extracellular region);GO:0006955(immune response);GO:0006954(inflammatory response);GO:0005152(interleukin-1 receptor antagonist activity);GO:0010469(regulation of receptor activity);GO:0001960(negative regulation of cytokine-mediated …	5.81105	13.4513	0.089817	30.0243	6.4503	6.05877	0.0177163	-5.81878	0.0227445	down	yes
ENSECAG00000021252	CCDC129	ENSECAT00000022607	GO:0005102(receptor binding)	0.692005	0.428712	0.257409	2.00678	0.972352	0.721468	0.360801	-1.47073	0.0228971	down	yes
MSTRG.713	ENSECAG00000008244	ENSECAT00000008308	NA	1.42085	1.36949	2.01876	0	1.59187	1.10582	4.06356	2.02275	0.0230827	up	yes
MSTRG.16846	GPNMB	ENSECAT00000001905	GO:0005178(integrin binding);GO:0007155(cell adhesion);GO:0005887(integral component of plasma membrane);GO:0016020(membrane);GO:0016021(integral component of membrane);GO:0010469(regulation of receptor activity);GO:0008201(heparin binding);GO:0045545(syndecan binding);GO:0048018(receptor ligand activity);GO:0001818(negative regulation of cytokine production);GO:0001934(positive regulation of pro…	38.592	52.9695	28.7102	68.8996	39.3904	45.7594	0.345985	-1.53122	0.0231253	down	yes
MSTRG.18810	A2ML1	ENSECAT00000026158	GO:0010466(negative regulation of peptidase activity);GO:0004866(endopeptidase inhibitor activity);GO:0010951(negative regulation of endopeptidase activity);GO:0005576(extracellular region);GO:0005615(extracellular space);GO:0030414(peptidase inhibitor activity);GO:0052548(regulation of endopeptidase activity);GO:0070062(extracellular exosome)	0.916054	0.755455	0.316502	17.8344	8.15986	3.94548	0.0560835	-4.15628	0.0231423	down	yes
MSTRG.12562	CNTLN	ENSECAT00000021463	GO:0019901(protein kinase binding);GO:0019904(protein domain specific binding);GO:0030674(protein binding, bridging);GO:0010457(centriole-centriole cohesion);GO:0033365(protein localization to organelle);GO:0005654(nucleoplasm);GO:0005737(cytoplasm);GO:0005813(centrosome);GO:0005814(centriole);GO:0005829(cytosol);GO:0070062(extracellular exosome)	1.2512	1.36822	3.22207	0.732677	1.27427	1.09795	2.89669	1.5344	0.0231847	up	yes
MSTRG.9761	LCK	ENSECAT00000025147	GO:0030217(T cell differentiation);GO:0006470(protein dephosphorylation);GO:0007169(transmembrane receptor protein tyrosine kinase signaling pathway);GO:0031234(extrinsic component of cytoplasmic side of plasma membrane);GO:0038083(peptidyl-tyrosine autophosphorylation);GO:0004715(non-membrane spanning protein tyrosine kinase activity);GO:0050853(B cell receptor signaling pathway);GO:0004713(prot…	1.20337	0.883139	0.604764	2.09584	0.901281	1.61159	0.429175	-1.22036	0.0231978	down	yes
ENSECAG00000009918	MYB	ENSECAT00000011035;ENSECAT00000011037	GO:0000278(mitotic cell cycle);GO:0045893(positive regulation of transcription, DNA-templated);GO:0030154(cell differentiation);GO:0006357(regulation of transcription from RNA polymerase II promoter);GO:0044212(transcription regulatory region DNA binding);GO:0043565(sequence-specific DNA binding);GO:0001135(transcription factor activity, RNA polymerase II transcription factor recruiting);GO:00009…	1.59092	1.08932	0.453567	1.51424	0.716713	0.745517	0.47975	-1.05965	0.0232639	down	yes
MSTRG.454	ENSECAG00000009700	ENSECAT00000012209	GO:0071709(membrane assembly);GO:0043034(costamere);GO:0030507(spectrin binding);GO:0007165(signal transduction);GO:0044325(ion channel binding);GO:0007409(axonogenesis);GO:0007411(axon guidance);GO:0010960(magnesium ion homeostasis);GO:0019228(neuronal action potential);GO:0050808(synapse organization);GO:0071286(cellular response to magnesium ion);GO:0072659(protein localization to plasma membr…	4.3313	3.14035	1.96974	5.16334	3.3025	3.05767	0.403526	-1.30927	0.0232668	down	yes
MSTRG.4409	ANKRD13D	ENSECAT00000008445	GO:0005737(cytoplasm)	4.71524	6.07406	3.41761	7.49773	4.32953	5.62492	0.434279	-1.20331	0.0232688	down	yes
MSTRG.22230	PLP2	ENSECAT00000000206	GO:0016021(integral component of membrane);GO:0005789(endoplasmic reticulum membrane);GO:0016020(membrane);GO:0019956(chemokine binding);GO:0005886(plasma membrane);GO:0070062(extracellular exosome)	18.3163	18.9963	9.25396	23.6479	16.5259	15.4158	0.344786	-1.53623	0.023315	down	yes
MSTRG.12200	TFAP2C	ENSECAT00000022581	GO:0000977(RNA polymerase II regulatory region sequence-specific DNA binding);GO:0000122(negative regulation of transcription from RNA polymerase II promoter);GO:0000981(RNA polymerase II transcription factor activity, sequence-specific DNA binding);GO:0006366(transcription from RNA polymerase II promoter);GO:0048856(anatomical structure development);GO:0005634(nucleus);GO:0042127(regulation of c…	2.72879	1.55157	0.0313642	4.21923	1.95757	1.96598	0.140425	-2.83213	0.0233383	down	yes
MSTRG.18050	TBX15	ENSECAT00000025103	GO:0000122(negative regulation of transcription from RNA polymerase II promoter);GO:1903507(negative regulation of nucleic acid-templated transcription);GO:0006351(transcription, DNA-templated);GO:0006355(regulation of transcription, DNA-templated);GO:0003677(DNA binding);GO:0005634(nucleus);GO:0003700(transcription factor activity, sequence-specific DNA binding);GO:0000976(transcription regulato…	3.06846	4.85801	6.16396	0.973968	1.78902	0.964164	4.37017	2.12769	0.0233502	up	yes
MSTRG.50	DHX32	ENSECAT00000015297	GO:0005681(spliceosomal complex);GO:0000398(mRNA splicing, via spliceosome);GO:0004386(helicase activity);GO:0003723(RNA binding);GO:0004004(ATP-dependent RNA helicase activity);GO:0016787(hydrolase activity);GO:0005737(cytoplasm);GO:0005524(ATP binding);GO:0000166(nucleotide binding)	3.26271	3.43108	1.16487	5.54837	3.92744	3.53021	0.276413	-1.8551	0.02338	down	yes
MSTRG.14937	RSU1	ENSECAT00000018303	GO:0010811(positive regulation of cell-substrate adhesion);GO:0043547(positive regulation of GTPase activity);GO:0005925(focal adhesion);GO:0070062(extracellular exosome)	7.0397	7.80442	17.3448	4.34988	6.58459	5.38008	4.30312	2.10538	0.0234656	up	yes
MSTRG.984	CERS3	ENSECAT00000013749	GO:0046513(ceramide biosynthetic process);GO:0050291(sphingosine N-acyltransferase activity);GO:0005783(endoplasmic reticulum);GO:0003677(DNA binding);GO:0005634(nucleus);GO:0016021(integral component of membrane);GO:0016020(membrane);GO:0030148(sphingolipid biosynthetic process);GO:0030216(keratinocyte differentiation)	5.10818	6.2171	0.139245	14.7685	5.92334	4.7076	0.0448089	-4.48007	0.0234672	down	yes
ENSECAG00000001347	ENSECAG00000001347	ENSECAT00000001711	GO:0000333(telomerase catalytic core complex);GO:0003964(RNA-directed DNA polymerase activity);GO:0003721(telomerase RNA reverse transcriptase activity);GO:0007004(telomere maintenance via telomerase);GO:0070034(telomerase RNA binding);GO:0042162(telomeric DNA binding);GO:0003677(DNA binding)	0.311956	0.502962	0.079786	1.01171	0.483509	0.348623	0.480393	-1.05771	0.0234993	down	yes
MSTRG.19187	ESPL1	ENSECAT00000024655	GO:0051307(meiotic chromosome separation);GO:0072686(mitotic spindle);GO:0008233(peptidase activity);GO:0004197(cysteine-type endopeptidase activity);GO:0005813(centrosome);GO:0006508(proteolysis);GO:0005634(nucleus);GO:0005737(cytoplasm);GO:0008234(cysteine-type peptidase activity);GO:0000070(mitotic sister chromatid segregation);GO:0000212(meiotic spindle organization);GO:0000278(mitotic cell c…	1.27329	1.24927	0.180904	1.80848	1.04562	1.12446	0.348365	-1.52133	0.023532	down	yes
MSTRG.14239	FGL1	ENSECAT00000007435	GO:0070062(extracellular exosome)	6.32075	17.0318	19.8906	0.394591	0.846264	1.27737	18.3716	4.19941	0.0235612	up	yes
MSTRG.17594	HSD11B1	ENSECAT00000020548	GO:0016491(oxidoreductase activity);GO:0055114(oxidation-reduction process);GO:0016020(membrane);GO:0016021(integral component of membrane);GO:0003845(11-beta-hydroxysteroid dehydrogenase [NAD(P)] activity);GO:0030324(lung development)	1.55315	2.1256	5.83785	0.2617	0.979939	0.320751	7.21633	2.85127	0.0235966	up	yes
MSTRG.10185	CCAR2	ENSECAT00000021208;ENSECAT00000021240;ENSECAT00000021884;ENSECAT00000022170	GO:0044609(DBIRD complex);GO:0008380(RNA splicing);GO:0043065(positive regulation of apoptotic process);GO:0006355(regulation of transcription, DNA-templated);GO:0000993(RNA polymerase II core binding);GO:0003723(RNA binding);GO:0004857(enzyme inhibitor activity);GO:0019899(enzyme binding);GO:0009411(response to UV);GO:0030308(negative regulation of cell growth);GO:0031647(regulation of protein s…	8.28752	8.06565	4.65897	9.22669	6.89378	6.78965	0.478621	-1.06305	0.0236025	down	yes
MSTRG.5436	CLTB	ENSECAT00000017599	GO:0030125(clathrin vesicle coat);GO:0072583(clathrin-dependent endocytosis);GO:0032050(clathrin heavy chain binding);GO:0030659(cytoplasmic vesicle membrane);GO:0030132(clathrin coat of coated pit);GO:0005905(clathrin-coated pit);GO:0030130(clathrin coat of trans-Golgi network vesicle);GO:0005198(structural molecule activity);GO:0031410(cytoplasmic vesicle);GO:0006886(intracellular protein trans…	26.7479	26.9844	6.43342	49.4515	27.202	29.2991	0.102362	-3.28825	0.0237223	down	yes
MSTRG.8508	GALNT3	ENSECAT00000008485	GO:0006486(protein glycosylation);GO:0000139(Golgi membrane);GO:0030246(carbohydrate binding);GO:0016740(transferase activity);GO:0016757(transferase activity, transferring glycosyl groups);GO:0005794(Golgi apparatus);GO:0016020(membrane);GO:0016021(integral component of membrane);GO:0004653(polypeptide N-acetylgalactosaminyltransferase activity);GO:0005509(calcium ion binding);GO:0030145(mangane…	2.59258	2.0074	0.431105	4.93449	3.28435	2.59444	0.193936	-2.36634	0.0238767	down	yes
MSTRG.14816	ITGB1	ENSECAT00000024324	GO:0007229(integrin-mediated signaling pathway);GO:0007160(cell-matrix adhesion);GO:0008305(integrin complex);GO:0007155(cell adhesion);GO:0004872(receptor activity);GO:0016020(membrane);GO:0016021(integral component of membrane);GO:0001968(fibronectin binding);GO:0002020(protease binding);GO:0003779(actin binding);GO:0005178(integrin binding);GO:0019960(C-X3-C chemokine binding);GO:0032403(prote…	7.57176	10.3899	13.5519	5.34187	7.4448	8.15512	2.65889	1.41082	0.0239149	up	yes
MSTRG.5858	MCC	ENSECAT00000024922	GO:0005509(calcium ion binding);GO:0010633(negative regulation of epithelial cell migration);GO:0045184(establishment of protein localization);GO:0050680(negative regulation of epithelial cell proliferation);GO:0090090(negative regulation of canonical Wnt signaling pathway);GO:0005634(nucleus);GO:0005654(nucleoplasm);GO:0005737(cytoplasm);GO:0005829(cytosol);GO:0005886(plasma membrane)	3.48119	5.07372	2.48219	7.80625	4.26375	4.20096	0.328928	-1.60416	0.0239864	down	yes
MSTRG.4418	RPS6KB2	ENSECAT00000013162	GO:0045948(positive regulation of translational initiation);GO:0035556(intracellular signal transduction);GO:0004674(protein serine/threonine kinase activity);GO:0016310(phosphorylation);GO:0006468(protein phosphorylation);GO:0005524(ATP binding);GO:0004672(protein kinase activity);GO:0007165(signal transduction);GO:0005634(nucleus);GO:0016301(kinase activity);GO:0016740(transferase activity);GO:…	17.6234	15.2749	11.5692	21.6638	17.3199	15.4155	0.497116	-1.00835	0.0241715	down	yes
MSTRG.10030	FBXO2	ENSECAT00000011663	GO:0001540(amyloid-beta binding);GO:0030246(carbohydrate binding);GO:0006511(ubiquitin-dependent protein catabolic process);GO:0006516(glycoprotein catabolic process);GO:0016567(protein ubiquitination);GO:0030433(ubiquitin-dependent ERAD pathway);GO:0031146(SCF-dependent proteasomal ubiquitin-dependent protein catabolic process);GO:0031396(regulation of protein ubiquitination);GO:0005737(cytoplas…	1.05108	0.557638	0.287913	1.63301	1.06705	1.15325	0.428979	-1.22102	0.0242504	down	yes
MSTRG.19739	SIDT2	ENSECAT00000023226	GO:0033227(dsRNA transport);GO:0051033(RNA transmembrane transporter activity);GO:0016021(integral component of membrane);GO:0016020(membrane);GO:0003725(double-stranded RNA binding);GO:0035612(AP-2 adaptor complex binding);GO:0035650(AP-1 adaptor complex binding);GO:0051032(nucleic acid transmembrane transporter activity);GO:0000902(cell morphogenesis);GO:0003323(type B pancreatic cell developme…	5.94634	6.36713	3.73965	8.87121	7.51826	8.04152	0.43301	-1.20753	0.0242596	down	yes
MSTRG.5496	WWC1	ENSECAT00000015235;ENSECAT00000015287	GO:0003713(transcription coactivator activity);GO:0019900(kinase binding);GO:0032947(protein complex scaffold activity);GO:0000122(negative regulation of transcription from RNA polymerase II promoter);GO:0016477(cell migration);GO:0035330(regulation of hippo signaling);GO:0035331(negative regulation of hippo signaling);GO:0043410(positive regulation of MAPK cascade);GO:0046621(negative regulation…	3.04798	2.96595	0.22974	5.00227	2.28264	3.07827	0.143516	-2.80071	0.0243644	down	yes
MSTRG.9718	AGO4	ENSECAT00000026749	GO:0031047(gene silencing by RNA);GO:0003676(nucleic acid binding);GO:0003723(RNA binding);GO:0003725(double-stranded RNA binding);GO:0003727(single-stranded RNA binding);GO:0035198(miRNA binding);GO:0006402(mRNA catabolic process);GO:0007130(synaptonemal complex assembly);GO:0007140(male meiotic nuclear division);GO:0008584(male gonad development);GO:0010501(RNA secondary structure unwinding);GO…	5.48012	5.40538	4.19581	11.655	6.11976	5.47825	0.342003	-1.54792	0.0244022	down	yes
MSTRG.1912	WDR62	ENSECAT00000015354;ENSECAT00000015434	GO:0007052(mitotic spindle organization);GO:0000922(spindle pole);GO:0005682(U5 snRNP);GO:0008380(RNA splicing);GO:0022008(neurogenesis);GO:0071011(precatalytic spliceosome);GO:0071013(catalytic step 2 spliceosome);GO:0003723(RNA binding);GO:0007099(centriole replication);GO:0021987(cerebral cortex development);GO:0005634(nucleus);GO:0005813(centrosome)	1.11654	1.27897	0.287813	1.91027	1.28631	1.43372	0.380362	-1.39455	0.0244585	down	yes
MSTRG.10253	FDFT1	ENSECAT00000022324;ENSECAT00000022653	GO:0045338(farnesyl diphosphate metabolic process);GO:0008610(lipid biosynthetic process);GO:0051996(squalene synthase activity);GO:0006696(ergosterol biosynthetic process);GO:0004310(farnesyl-diphosphate farnesyltransferase activity);GO:0006695(cholesterol biosynthetic process);GO:0016765(transferase activity, transferring alkyl or aryl (other than methyl) groups);GO:0009058(biosynthetic process…	5.42764	5.0303	1.75436	6.28786	3.48568	3.01216	0.292917	-1.77144	0.02468	down	yes
MSTRG.10197	LOXL2	ENSECAT00000027083;ENSECAT00000027082;ENSECAT00000027080	GO:0016641(oxidoreductase activity, acting on the CH-NH2 group of donors, oxygen as acceptor);GO:0006898(receptor-mediated endocytosis);GO:0005044(scavenger receptor activity);GO:0005507(copper ion binding);GO:0055114(oxidation-reduction process);GO:0016020(membrane);GO:0004720(protein-lysine 6-oxidase activity);GO:0070492(oligosaccharide binding);GO:0001666(response to hypoxia);GO:0001837(epithe…	3.09042	4.08227	7.89211	1.64252	2.35254	2.09707	4.03787	2.01359	0.0246805	up	yes
MSTRG.7872	MEDAG	ENSECAT00000015336	GO:0045600(positive regulation of fat cell differentiation);GO:0005737(cytoplasm)	1.48069	2.43991	10.9269	0.168106	0.933319	1.04241	14.7549	3.88312	0.025028	up	yes
MSTRG.2743	FAM184A	ENSECAT00000016184	GO:0005615(extracellular space)	2.15582	2.65565	1.20291	3.1866	2.17246	2.48361	0.458242	-1.12582	0.025143	down	yes
MSTRG.21676	LRP12	ENSECAT00000017436	GO:0001764(neuron migration);GO:0031175(neuron projection development);GO:0005887(integral component of plasma membrane)	3.29549	3.38695	3.83596	1.64414	3.00466	3.07103	2.07749	1.05484	0.0254005	up	yes
MSTRG.15650	ENSECAG00000017767	ENSECAT00000018730	GO:0014003(oligodendrocyte development);GO:0003676(nucleic acid binding)	5.33047	6.73783	12.3776	1.85888	2.23099	1.6926	5.44858	2.44588	0.0254385	up	yes
MSTRG.11759	SLC24A3	ENSECAT00000020814	GO:0030955(potassium ion binding);GO:0031402(sodium ion binding);GO:0008273(calcium, potassium:sodium antiporter activity);GO:0006874(cellular calcium ion homeostasis);GO:0005262(calcium channel activity);GO:0035725(sodium ion transmembrane transport);GO:0070588(calcium ion transmembrane transport);GO:0005886(plasma membrane);GO:0006811(ion transport);GO:0005887(integral component of plasma membr…	1.45179	1.29702	1.01842	3.79716	1.35672	1.59982	0.337101	-1.56875	0.0254839	down	yes
MSTRG.19649	ELMOD1	ENSECAT00000011444;ENSECAT00000011491	GO:0043547(positive regulation of GTPase activity);GO:0005096(GTPase activator activity);GO:0031647(regulation of protein stability);GO:1903955(positive regulation of protein targeting to mitochondrion);GO:0005654(nucleoplasm);GO:0005829(cytosol)	0.939233	2.97212	0.0220211	6.64707	1.21729	1.36517	0.0850498	-3.55555	0.0254901	down	yes
MSTRG.20853	KMT5A	ENSECAT00000022441	GO:0034968(histone lysine methylation);GO:0018024(histone-lysine N-methyltransferase activity);GO:0032259(methylation);GO:0008168(methyltransferase activity);GO:0016740(transferase activity);GO:0002039(p53 binding);GO:0003714(transcription corepressor activity);GO:0016279(protein-lysine N-methyltransferase activity);GO:0000122(negative regulation of transcription from RNA polymerase II promoter);…	2.19437	2.30547	1.1689	2.82864	1.60893	2.42599	0.475273	-1.07317	0.0254987	down	yes
MSTRG.1692	AKAP6	ENSECAT00000021183	GO:0044325(ion channel binding);GO:0051018(protein kinase A binding);GO:0048471(perinuclear region of cytoplasm);GO:0016529(sarcoplasmic reticulum);GO:0035556(intracellular signal transduction);GO:0008179(adenylate cyclase binding);GO:0060306(regulation of membrane repolarization);GO:0071320(cellular response to cAMP);GO:1901381(positive regulation of potassium ion transmembrane transport);GO:190…	1.38516	1.46098	3.1772	0.816821	1.4377	0.991028	2.73609	1.45212	0.025568	up	yes
MSTRG.18840	LRP6	ENSECAT00000007792	GO:0060059(embryonic retina morphogenesis in camera-type eye);GO:0042475(odontogenesis of dentin-containing tooth);GO:0044332(Wnt signaling pathway involved in dorsal/ventral axis specification);GO:0042813(Wnt-activated receptor activity);GO:0017147(Wnt-protein binding);GO:0021987(cerebral cortex development);GO:0051091(positive regulation of sequence-specific DNA binding transcription factor act…	8.25557	10.6599	17.0646	5.63052	7.19936	6.92375	3.18505	1.67131	0.0256103	up	yes
ENSECAG00000018300	FBXO36	ENSECAT00000019329	NA	1.27601	0.882042	1.99956	0.555281	1.01701	0.845052	2.17793	1.12296	0.0256191	up	yes
MSTRG.20433	SAA1	ENSECAT00000011879;ENSECAT00000011956	GO:0070374(positive regulation of ERK1 and ERK2 cascade);GO:0050996(positive regulation of lipid catabolic process);GO:0044242(cellular lipid catabolic process);GO:0010739(positive regulation of protein kinase A signaling);GO:0010629(negative regulation of gene expression);GO:0034364(high-density lipoprotein particle);GO:0006953(acute-phase response);GO:0045892(negative regulation of transcriptio…	2.0757	2.35548	0.0618037	1.82818	0.280162	0.271998	0.248216	-2.01033	0.0256452	down	yes
MSTRG.6659	ENSECAG00000000537	ENSECAT00000007517	GO:0004855(xanthine oxidase activity);GO:0043546(molybdopterin cofactor binding);GO:0004854(xanthine dehydrogenase activity);GO:0009115(xanthine catabolic process);GO:0050660(flavin adenine dinucleotide binding);GO:0051537(2 iron, 2 sulfur cluster binding);GO:0016903(oxidoreductase activity, acting on the aldehyde or oxo group of donors);GO:0051536(iron-sulfur cluster binding);GO:0016614(oxidored…	10.277	13.2867	27.2506	7.82157	11.8547	11.2654	4.06821	2.02439	0.0257586	up	yes
MSTRG.17835	TPM3	ENSECAT00000011543	GO:0005862(muscle thin filament tropomyosin);GO:0005884(actin filament);GO:0006936(muscle contraction);GO:0007015(actin filament organization);GO:0008307(structural constituent of muscle);GO:0051015(actin filament binding);GO:0001725(stress fiber);GO:0005829(cytosol);GO:0015629(actin cytoskeleton);GO:0070062(extracellular exosome)	37.545	32.0464	42.7678	13.7841	31.2668	29.4946	3.74059	1.90327	0.0258288	up	yes
MSTRG.2552	TBX18	ENSECAT00000006192	GO:0006351(transcription, DNA-templated);GO:0006355(regulation of transcription, DNA-templated);GO:0003677(DNA binding);GO:0005634(nucleus);GO:0003700(transcription factor activity, sequence-specific DNA binding);GO:0072001(renal system development)	1.59819	1.63613	2.6753	0.807931	1.0396	1.39312	2.19959	1.13724	0.0258633	up	yes
MSTRG.9613	ELOVL1	ENSECAT00000010905;ENSECAT00000015568	GO:0042761(very long-chain fatty acid biosynthetic process);GO:0035338(long-chain fatty-acyl-CoA biosynthetic process);GO:0034625(fatty acid elongation, monounsaturated fatty acid);GO:0019367(fatty acid elongation, saturated fatty acid);GO:0006636(unsaturated fatty acid biosynthetic process);GO:0006631(fatty acid metabolic process);GO:0006633(fatty acid biosynthetic process);GO:0102338(3-oxo-lign…	4.24456	4.33857	2.62685	11.4653	4.12284	3.46961	0.218098	-2.19695	0.0259384	down	yes
MSTRG.4049	EHF	ENSECAT00000001357	GO:0050673(epithelial cell proliferation);GO:0030855(epithelial cell differentiation);GO:0006366(transcription from RNA polymerase II promoter);GO:0030154(cell differentiation);GO:0006357(regulation of transcription from RNA polymerase II promoter);GO:0000981(RNA polymerase II transcription factor activity, sequence-specific DNA binding);GO:0043565(sequence-specific DNA binding);GO:0003677(DNA bi…	11.8522	9.6092	0.80789	25.7389	11.379	12.479	0.0405946	-4.62257	0.0260218	down	yes
MSTRG.17556	VASH2	ENSECAT00000016670	GO:0045765(regulation of angiogenesis);GO:0005737(cytoplasm);GO:0000768(syncytium formation by plasma membrane fusion);GO:0001938(positive regulation of endothelial cell proliferation);GO:0045026(plasma membrane fusion);GO:0045766(positive regulation of angiogenesis);GO:0060674(placenta blood vessel development);GO:0060711(labyrinthine layer development);GO:0060716(labyrinthine layer blood vessel…	2.12831	1.26099	3.57055	0.504365	2.46995	1.16697	4.14789	2.05238	0.0260504	up	yes
MSTRG.377	PANK1	ENSECAT00000008322	GO:0015937(coenzyme A biosynthetic process);GO:0004594(pantothenate kinase activity);GO:0016310(phosphorylation);GO:0005524(ATP binding);GO:0005634(nucleus);GO:0005829(cytosol);GO:0030118(clathrin coat);GO:0055037(recycling endosome);GO:0071944(cell periphery)	1.92177	1.27083	0.101643	3.56755	2.31694	1.98988	0.190533	-2.39189	0.0260732	down	yes
MSTRG.8626	ZNF385B	ENSECAT00000000545	GO:0003723(RNA binding);GO:0072332(intrinsic apoptotic signaling pathway by p53 class mediator);GO:0002039(p53 binding);GO:0008270(zinc ion binding);GO:0003676(nucleic acid binding);GO:0005634(nucleus);GO:0046872(metal ion binding);GO:0001650(fibrillar center)	1.59579	1.1399	0.041523	2.6768	1.40193	0.933855	0.222599	-2.16748	0.0260852	down	yes
MSTRG.10524	CFI	ENSECAT00000014752;ENSECAT00000014791	GO:0006898(receptor-mediated endocytosis);GO:0005044(scavenger receptor activity);GO:0008236(serine-type peptidase activity);GO:0004252(serine-type endopeptidase activity);GO:0006508(proteolysis);GO:0016787(hydrolase activity);GO:0008233(peptidase activity);GO:0016020(membrane);GO:0005615(extracellular space)	1.51614	1.97418	4.17379	0.950805	1.56511	1.7646	3.16753	1.66336	0.0261346	up	yes
MSTRG.3841	ACAP1	ENSECAT00000015148	GO:0005096(GTPase activator activity);GO:0043547(positive regulation of GTPase activity);GO:0046872(metal ion binding);GO:0016020(membrane);GO:0043231(intracellular membrane-bounded organelle)	2.57937	2.31193	1.3482	4.9999	1.42366	1.36255	0.288975	-1.79098	0.0261602	down	yes
MSTRG.15251	DPEP2	ENSECAT00000018390	GO:0031225(anchored component of membrane);GO:0016805(dipeptidase activity);GO:0008239(dipeptidyl-peptidase activity);GO:0008235(metalloexopeptidase activity);GO:0008237(metallopeptidase activity);GO:0006508(proteolysis);GO:0016787(hydrolase activity);GO:0008233(peptidase activity);GO:0046872(metal ion binding);GO:0016020(membrane)	0.624362	1.48024	0.01331	7.88527	0.385586	0.629791	0.0634537	-3.97815	0.0261785	down	yes
MSTRG.16746	TFPI2	ENSECAT00000020601	GO:0030414(peptidase inhibitor activity);GO:0010951(negative regulation of endopeptidase activity);GO:0004867(serine-type endopeptidase inhibitor activity);GO:0005576(extracellular region);GO:0010466(negative regulation of peptidase activity);GO:0031012(extracellular matrix)	5.79135	4.71063	21.1831	1.58867	3.0899	2.47784	11.789	3.55937	0.0264691	up	yes
MSTRG.16452	STX11	ENSECAT00000000196	GO:0031629(synaptic vesicle fusion to presynaptic active zone membrane);GO:0008021(synaptic vesicle);GO:0005794(Golgi apparatus);GO:0031201(SNARE complex);GO:0048278(vesicle docking);GO:0016192(vesicle-mediated transport);GO:0005484(SNAP receptor activity);GO:0006886(intracellular protein transport);GO:0000149(SNARE binding);GO:0016021(integral component of membrane);GO:0005886(plasma membrane);G…	1.88331	1.29729	0	2.29791	1.01229	1.00782	0.226759	-2.14077	0.0265535	down	yes
MSTRG.9321	PHLDB2	ENSECAT00000017734	GO:0045296(cadherin binding);GO:0000226(microtubule cytoskeleton organization);GO:0010470(regulation of gastrulation);GO:0010717(regulation of epithelial to mesenchymal transition);GO:0045184(establishment of protein localization);GO:0051497(negative regulation of stress fiber assembly);GO:0051895(negative regulation of focal adhesion assembly);GO:0070507(regulation of microtubule cytoskeleton or…	4.61556	3.75537	8.63224	1.9047	2.66707	2.13976	3.88369	1.95743	0.0266164	up	yes
MSTRG.18068	SLC22A15	ENSECAT00000020213;ENSECAT00000021505	GO:0015711(organic anion transport);GO:0008514(organic anion transmembrane transporter activity);GO:0022857(transmembrane transporter activity);GO:0016021(integral component of membrane);GO:0055085(transmembrane transport);GO:0016020(membrane)	1.44245	2.79012	0.941671	11.1682	2.66418	2.69355	0.110529	-3.1775	0.0267296	down	yes
MSTRG.3553	MYO19	ENSECAT00000025321	GO:0016459(myosin complex);GO:0003774(motor activity);GO:0005524(ATP binding);GO:0000166(nucleotide binding);GO:0003779(actin binding);GO:0016887(ATPase activity);GO:0032027(myosin light chain binding);GO:0060002(plus-end directed microfilament motor activity);GO:0032465(regulation of cytokinesis);GO:0090140(regulation of mitochondrial fission);GO:0005739(mitochondrion);GO:0005741(mitochondrial o…	6.45404	5.16422	2.09821	8.50349	5.69959	6.03705	0.259745	-1.94483	0.026741	down	yes
MSTRG.20616	ENSECAG00000019540	ENSECAT00000019181;ENSECAT00000021479	NA	3.15441	2.31295	1.43186	3.80617	2.42743	3.19645	0.424198	-1.23719	0.0267844	down	yes
MSTRG.7238	MST1	ENSECAT00000023963	GO:0004252(serine-type endopeptidase activity);GO:0006508(proteolysis);GO:0005615(extracellular space);GO:0007566(embryo implantation);GO:0010628(positive regulation of gene expression);GO:0010758(regulation of macrophage chemotaxis);GO:0030879(mammary gland development);GO:0033601(positive regulation of mammary gland epithelial cell proliferation);GO:0046425(regulation of JAK-STAT cascade);GO:00…	4.01324	3.6718	3.34166	7.48701	3.81391	4.64534	0.428086	-1.22403	0.0267997	down	yes
MSTRG.4428	UNC93B1	ENSECAT00000007923	GO:0016020(membrane);GO:0016021(integral component of membrane);GO:0035325(Toll-like receptor binding);GO:0034138(toll-like receptor 3 signaling pathway);GO:0034154(toll-like receptor 7 signaling pathway);GO:0034162(toll-like receptor 9 signaling pathway);GO:0005768(endosome);GO:0005783(endoplasmic reticulum)	5.31213	5.48141	2.90536	5.77879	4.13113	4.34258	0.495029	-1.01442	0.0269368	down	yes
MSTRG.2459	ENSECAG00000000508	ENSECAT00000000431	GO:0045892(negative regulation of transcription, DNA-templated);GO:0003676(nucleic acid binding);GO:0005622(intracellular);GO:0046872(metal ion binding);GO:0006355(regulation of transcription, DNA-templated)	1.18335	0.882104	2.04579	0.380732	0.625906	0.772891	2.42786	1.27968	0.0269699	up	yes
MSTRG.11186	PLA2G7	ENSECAT00000026880	GO:0003847(1-alkyl-2-acetylglycerophosphocholine esterase activity);GO:0016042(lipid catabolic process);GO:0006629(lipid metabolic process);GO:0016787(hydrolase activity);GO:0005543(phospholipid binding);GO:0047499(calcium-independent phospholipase A2 activity);GO:0034374(low-density lipoprotein particle remodeling);GO:0034440(lipid oxidation);GO:0034441(plasma lipoprotein oxidation);GO:0046469(p…	3.52479	3.5348	1.88995	5.44057	4.69448	4.19472	0.406455	-1.29883	0.0270812	down	yes
MSTRG.9963	KLHDC7A	ENSECAT00000025261	GO:0031463(Cul3-RING ubiquitin ligase complex);GO:0004842(ubiquitin-protein transferase activity);GO:0016567(protein ubiquitination)	1.26151	0.580202	0.014469	1.40832	0.387234	0.319568	0.324881	-1.62202	0.0271256	down	yes
MSTRG.18759	SCNN1A	ENSECAT00000004255	GO:0006814(sodium ion transport);GO:0015280(ligand-gated sodium channel activity);GO:0005272(sodium channel activity);GO:0006811(ion transport);GO:0006810(transport);GO:0016021(integral component of membrane);GO:0016020(membrane);GO:0050699(WW domain binding);GO:0035725(sodium ion transmembrane transport);GO:0050891(multicellular organismal water homeostasis);GO:0055078(sodium ion homeostasis);GO…	3.92068	5.06623	0.137305	10.1412	4.50873	5.56739	0.0663922	-3.91284	0.0271513	down	yes
MSTRG.20446	TMEM86A	ENSECAT00000011744	GO:0016021(integral component of membrane);GO:0016020(membrane)	3.33113	5.63967	0.220109	9.92566	3.92043	5.04109	0.0725432	-3.78502	0.0271646	down	yes
MSTRG.16995	CTTNBP2	ENSECAT00000027097	NA	2.5978	1.77443	3.47233	1.18948	2.41597	2.35211	2.39777	1.26169	0.0272085	up	yes
MSTRG.12789	TOMM20L	ENSECAT00000017926	GO:0070096(mitochondrial outer membrane translocase complex assembly);GO:0016031(tRNA import into mitochondrion);GO:0030943(mitochondrion targeting sequence binding);GO:0006605(protein targeting);GO:0015450(P-P-bond-hydrolysis-driven protein transmembrane transporter activity);GO:0031307(integral component of mitochondrial outer membrane);GO:0005742(mitochondrial outer membrane translocase comple…	0.246967	0.459085	1.07069	0.168447	0.481333	0.439195	2.0371	1.02652	0.0273798	up	yes
MSTRG.13095	PPP4R4	ENSECAT00000021021	GO:0019888(protein phosphatase regulator activity);GO:0032515(negative regulation of phosphoprotein phosphatase activity);GO:0080163(regulation of protein serine/threonine phosphatase activity);GO:0005737(cytoplasm);GO:0005829(cytosol);GO:0008287(protein serine/threonine phosphatase complex)	3.44075	2.25425	0.18916	3.46158	1.22066	1.1183	0.182124	-2.45701	0.0274319	down	yes
MSTRG.10090	PLEKHG5	ENSECAT00000017465;ENSECAT00000017495	GO:0035023(regulation of Rho protein signal transduction);GO:0005089(Rho guanyl-nucleotide exchange factor activity);GO:0007165(signal transduction);GO:0065009(regulation of molecular function);GO:0004871(signal transducer activity);GO:0035767(endothelial cell chemotaxis);GO:0043123(positive regulation of I-kappaB kinase/NF-kappaB signaling);GO:0043542(endothelial cell migration);GO:0005737(cytop…	2.92332	3.5182	1.6623	3.86514	2.63979	2.76961	0.474161	-1.07655	0.0274366	down	yes
MSTRG.9528	ENSECAG00000013479	ENSECAT00000014304	GO:0055114(oxidation-reduction process);GO:0020037(heme binding);GO:0016705(oxidoreductase activity, acting on paired donors, with incorporation or reduction of molecular oxygen);GO:0005506(iron ion binding)	1.97909	1.66257	0.060159	1.49668	0.292932	0.552539	0.301766	-1.7285	0.0274392	down	yes
MSTRG.6178	LYG1	ENSECAT00000008642	GO:0016998(cell wall macromolecule catabolic process);GO:0009253(peptidoglycan catabolic process);GO:0003796(lysozyme activity);GO:0008152(metabolic process);GO:0016798(hydrolase activity, acting on glycosyl bonds);GO:0016787(hydrolase activity)	0.592712	0.370374	0.100161	3.06866	0.419258	1.66033	0.18841	-2.40805	0.0274946	down	yes
ENSECAG00000010544	ENSECAG00000010544	ENSECAT00000010912	GO:0002757(immune response-activating signal transduction);GO:0009967(positive regulation of signal transduction);GO:0005070(SH3/SH2 adaptor activity);GO:0005886(plasma membrane);GO:0005737(cytoplasm)	0.290613	0.51598	0.105762	1.22703	0.696847	0.492638	0.451432	-1.14742	0.0276341	down	yes
ENSECAG00000021315	EPHA7	ENSECAT00000023759	GO:0050919(negative chemotaxis);GO:0005003(ephrin receptor activity);GO:0007169(transmembrane receptor protein tyrosine kinase signaling pathway);GO:0004713(protein tyrosine kinase activity);GO:0018108(peptidyl-tyrosine phosphorylation);GO:0016310(phosphorylation);GO:0006468(protein phosphorylation);GO:0005524(ATP binding);GO:0004672(protein kinase activity);GO:0016301(kinase activity);GO:0016740…	0.388759	0.643163	0.141609	1.04839	0.454449	0.364937	0.492578	-1.02158	0.0278403	down	yes
MSTRG.7679	PXYLP1	ENSECAT00000011125	GO:0016311(dephosphorylation);GO:0016791(phosphatase activity);GO:0006024(glycosaminoglycan biosynthetic process);GO:0010909(positive regulation of heparan sulfate proteoglycan biosynthetic process);GO:0050650(chondroitin sulfate proteoglycan biosynthetic process);GO:0005794(Golgi apparatus)	2.57818	2.0262	3.47873	1.52212	2.34153	1.81557	2.00656	1.00472	0.0278971	up	yes
MSTRG.22349	ENSECAG00000017508	ENSECAT00000018571;ENSECAT00000018580	NA	2.03977	2.69504	0.970555	2.65416	1.33971	1.66997	0.442561	-1.17605	0.0279058	down	yes
MSTRG.10202	DOCK5	ENSECAT00000026006;ENSECAT00000025964	GO:0005085(guanyl-nucleotide exchange factor activity);GO:0007264(small GTPase mediated signal transduction);GO:0065009(regulation of molecular function);GO:0010634(positive regulation of epithelial cell migration);GO:1900026(positive regulation of substrate adhesion-dependent cell spreading);GO:1904694(negative regulation of vascular smooth muscle contraction);GO:1904754(positive regulation of v…	2.6966	2.18391	1.1299	2.99627	1.96049	2.46008	0.4502	-1.15136	0.0279351	down	yes
MSTRG.19648	ALKBH8	ENSECAT00000020755	GO:0002098(tRNA wobble uridine modification);GO:0016706(oxidoreductase activity, acting on paired donors, with incorporation or reduction of molecular oxygen, 2-oxoglutarate as one donor, and incorporation of one atom each of oxygen into both donors);GO:0008198(ferrous iron binding);GO:0016300(tRNA (uracil) methyltransferase activity);GO:0030488(tRNA methylation);GO:0003723(RNA binding);GO:000004…	1.64245	1.98445	4.13432	1.09667	1.78739	1.38853	2.94093	1.55627	0.0279979	up	yes
ENSECAG00000015457	HORMAD2	ENSECAT00000016246	GO:0051177(meiotic sister chromatid cohesion);GO:0051321(meiotic cell cycle);GO:0000795(synaptonemal complex);GO:0005634(nucleus);GO:0005694(chromosome)	0.343256	0.342246	0.816609	0.057097	0.712025	0.218595	2.07901	1.05589	0.0280051	up	yes
MSTRG.2180	EML2	ENSECAT00000019704	GO:0015630(microtubule cytoskeleton);GO:0008017(microtubule binding);GO:0015631(tubulin binding);GO:0010968(regulation of microtubule nucleation);GO:0031115(negative regulation of microtubule polymerization);GO:0072686(mitotic spindle)	2.71809	3.43451	1.80789	4.59573	3.16114	4.09345	0.437733	-1.19188	0.0281278	down	yes
MSTRG.12320	SLC35D2	ENSECAT00000010553	GO:0016020(membrane);GO:0016021(integral component of membrane);GO:0090481(pyrimidine nucleotide-sugar transmembrane transport);GO:0015165(pyrimidine nucleotide-sugar transmembrane transporter activity);GO:0005794(Golgi apparatus)	2.09632	2.74399	4.80842	1.35651	1.85557	1.85659	2.84721	1.50955	0.0281538	up	yes
MSTRG.3617	COPRS	ENSECAT00000006253	GO:0043985(histone H4-R3 methylation);GO:0042393(histone binding);GO:0005634(nucleus);GO:0005829(cytosol);GO:0005886(plasma membrane)	3.84478	4.42613	7.38158	2.34505	2.81705	2.52903	2.82864	1.50011	0.0283758	up	yes
MSTRG.6660	ENSECAG00000021671	ENSECAT00000024524;ENSECAT00000024746	GO:0004855(xanthine oxidase activity);GO:0043546(molybdopterin cofactor binding);GO:0004854(xanthine dehydrogenase activity);GO:0051537(2 iron, 2 sulfur cluster binding);GO:0051536(iron-sulfur cluster binding);GO:0016614(oxidoreductase activity, acting on CH-OH group of donors);GO:0050660(flavin adenine dinucleotide binding);GO:0046872(metal ion binding);GO:0003824(catalytic activity);GO:0016491(…	2.91431	3.35195	4.49788	1.7522	1.8651	2.27189	2.11061	1.07766	0.0284608	up	yes
ENSECAG00000018190	CD3D	ENSECAT00000019377	GO:0016020(membrane);GO:0007166(cell surface receptor signaling pathway);GO:0004888(transmembrane signaling receptor activity);GO:0016021(integral component of membrane);GO:0042101(T cell receptor complex);GO:0003713(transcription coactivator activity);GO:0042803(protein homodimerization activity);GO:0046982(protein heterodimerization activity);GO:0030217(T cell differentiation);GO:0045059(positi…	0.635732	0.301791	0.175859	1.40897	0.217192	0.493211	0.385658	-1.37461	0.0285939	down	yes
MSTRG.784	ENSECAG00000002745	ENSECAT00000002899	GO:0008270(zinc ion binding);GO:0046872(metal ion binding);GO:0016020(membrane);GO:0016021(integral component of membrane);GO:0004842(ubiquitin-protein transferase activity);GO:0042289(MHC class II protein binding);GO:0061630(ubiquitin protein ligase activity);GO:0002495(antigen processing and presentation of peptide antigen via MHC class II);GO:0016567(protein ubiquitination);GO:0045347(negative…	1.05465	1.67122	0.673155	2.86204	2.16686	2.04746	0.395738	-1.33738	0.0286513	down	yes
MSTRG.11267	EPHX3	ENSECAT00000019375	GO:0003824(catalytic activity);GO:0004301(epoxide hydrolase activity);GO:0097176(epoxide metabolic process);GO:0016020(membrane);GO:0043231(intracellular membrane-bounded organelle)	8.8948	8.42275	2.43856	12.3625	7.25058	8.65743	0.190777	-2.39004	0.0286971	down	yes
MSTRG.2826	VNN1	ENSECAT00000023756	GO:0015939(pantothenate metabolic process);GO:0017159(pantetheine hydrolase activity);GO:0006807(nitrogen compound metabolic process);GO:0016811(hydrolase activity, acting on carbon-nitrogen (but not peptide) bonds, in linear amides);GO:0016810(hydrolase activity, acting on carbon-nitrogen (but not peptide) bonds);GO:0002526(acute inflammatory response);GO:0002544(chronic inflammatory response);G…	1.30777	2.43041	0.23331	4.63635	1.86373	3.53418	0.160566	-2.63876	0.0288224	down	yes
MSTRG.17242	TMEM176A	ENSECAT00000022976	GO:0016021(integral component of membrane);GO:0016020(membrane);GO:2001199(negative regulation of dendritic cell differentiation)	0.926431	1.12179	1.9123	0.486965	0.618928	0.66891	2.12861	1.08991	0.0288346	up	yes
MSTRG.15526	TSPAN5	ENSECAT00000014831	GO:0007166(cell surface receptor signaling pathway);GO:0005887(integral component of plasma membrane);GO:0016021(integral component of membrane);GO:0016020(membrane);GO:0019899(enzyme binding);GO:0045747(positive regulation of Notch signaling pathway);GO:0051604(protein maturation);GO:0072659(protein localization to plasma membrane);GO:0005886(plasma membrane)	2.60754	2.11879	8.40687	1.16464	2.46612	1.99515	5.783	2.53182	0.0288633	up	yes
MSTRG.1471	PLA2G4E	ENSECAT00000014597	GO:0009395(phospholipid catabolic process);GO:0004623(phospholipase A2 activity);GO:0004620(phospholipase activity);GO:0016042(lipid catabolic process);GO:0006629(lipid metabolic process);GO:0008152(metabolic process);GO:0016787(hydrolase activity);GO:0005737(cytoplasm);GO:0046872(metal ion binding);GO:0102567(phospholipase A2 activity (consuming 1,2-dipalmitoylphosphatidylcholine));GO:0102568(ph…	7.47549	5.82264	0.0871191	19.5761	9.16924	10.9062	0.0317328	-4.97788	0.0289033	down	yes
MSTRG.10050	CTNNBIP1	ENSECAT00000029033	GO:0030877(beta-catenin destruction complex);GO:0030178(negative regulation of Wnt signaling pathway);GO:0009952(anterior/posterior pattern specification);GO:0001658(branching involved in ureteric bud morphogenesis);GO:0008013(beta-catenin binding);GO:0005829(cytosol);GO:0005634(nucleus);GO:0070016(armadillo repeat domain binding);GO:0000122(negative regulation of transcription from RNA polymeras…	4.16679	4.71147	1.4013	6.32577	3.98245	4.5669	0.260401	-1.94119	0.0289532	down	yes
ENSECAG00000024064	AKAP4	ENSECAT00000025903	GO:0097228(sperm principal piece);GO:0035686(sperm fibrous sheath);GO:0010738(regulation of protein kinase A signaling);GO:0051018(protein kinase A binding);GO:0005737(cytoplasm);GO:0007178(transmembrane receptor protein serine/threonine kinase signaling pathway);GO:0008104(protein localization);GO:0030317(flagellated sperm motility);GO:0044458(motile cilium assembly);GO:0045184(establishment of …	0.210412	0.404533	0.92291	0.0402038	0.236443	0.171345	2.07857	1.05559	0.0289927	up	yes
MSTRG.10879	ENSECAG00000018221	ENSECAT00000019472	GO:0002474(antigen processing and presentation of peptide antigen via MHC class I);GO:0042605(peptide antigen binding);GO:0005102(receptor binding);GO:0005886(plasma membrane);GO:0016020(membrane);GO:0016021(integral component of membrane)	1.98207	6.96886	0.05983	11.5729	1.19363	2.70536	0.0428554	-4.54438	0.0290426	down	yes
MSTRG.17254	FASTK	ENSECAT00000015309	GO:0004672(protein kinase activity);GO:0004674(protein serine/threonine kinase activity);GO:0006468(protein phosphorylation);GO:0043484(regulation of RNA splicing)	8.35374	8.59215	5.16263	10.1221	8.18003	8.71709	0.491648	-1.0243	0.029046	down	yes
MSTRG.20529	ENSECAG00000021086	ENSECAT00000022458	GO:0002020(protease binding);GO:0050729(positive regulation of inflammatory response);GO:0005615(extracellular space)	5.10291	5.24297	9.91757	3.13974	4.45246	3.25965	3.1404	1.65095	0.0290495	up	yes
MSTRG.18943	RASSF8	ENSECAT00000024212	GO:0034334(adherens junction maintenance);GO:0007165(signal transduction)	8.1769	8.06706	14.6071	4.5724	5.16263	5.99813	3.10966	1.63676	0.0290951	up	yes
MSTRG.143	AFAP1L2	ENSECAT00000015880	GO:0035591(signaling adaptor activity);GO:0009966(regulation of signal transduction);GO:0005737(cytoplasm);GO:0061098(positive regulation of protein tyrosine kinase activity);GO:0017124(SH3 domain binding);GO:0030296(protein tyrosine kinase activator activity);GO:0042169(SH2 domain binding);GO:0006954(inflammatory response);GO:0007346(regulation of mitotic cell cycle);GO:0032675(regulation of int…	3.94098	3.864	4.29125	1.60818	2.84316	3.10938	2.26703	1.1808	0.029159	up	yes
MSTRG.12446	GDA	ENSECAT00000000254	GO:0008270(zinc ion binding);GO:0016810(hydrolase activity, acting on carbon-nitrogen (but not peptide) bonds);GO:0016787(hydrolase activity);GO:0008892(guanine deaminase activity);GO:0006147(guanine catabolic process);GO:0046098(guanine metabolic process);GO:0070062(extracellular exosome)	11.7645	15.0408	33.6578	5.69033	7.49344	6.39349	6.45262	2.68989	0.0292107	up	yes
ENSECAG00000014250	ENSECAG00000014250	ENSECAT00000015628;ENSECAT00000015890	GO:0016020(membrane);GO:0016021(integral component of membrane)	0.81543	0.935337	1.64398	0.27978	0.36363	0.259241	2.23247	1.15864	0.0292171	up	yes
MSTRG.3320	ENSECAG00000024656	ENSECAT00000021831;ENSECAT00000026612	GO:0005882(intermediate filament);GO:0005198(structural molecule activity)	61.4823	87.1198	2.58531	342.762	104.6	73.883	0.00489968	-7.6731	0.0292705	down	yes
MSTRG.15051	ENSECAG00000010841	ENSECAT00000022744;ENSECAT00000022771;ENSECAT00000012399	GO:0016491(oxidoreductase activity);GO:0055114(oxidation-reduction process)	60.0922	74.569	0.850632	255.215	53.0679	40.1506	0.00278029	-8.49055	0.0293004	down	yes
MSTRG.20412	CALCB	ENSECAT00000009052	GO:0005179(hormone activity);GO:0005576(extracellular region);GO:0010469(regulation of receptor activity)	7.0777	7.90104	0.039988	10.206	2.67647	3.03569	0.0497298	-4.32975	0.0293424	down	yes
MSTRG.12373	eca-mir-7-3	ENSECAT00000028073	NA	1.2368	0.940141	1.6797	0.316481	1.56416	0.823302	2.54769	1.34919	0.029387	up	yes
ENSECAG00000020151	LIN7B	ENSECAT00000021415	GO:0045202(synapse);GO:0005911(cell-cell junction);GO:0016323(basolateral plasma membrane);GO:1903361(protein localization to basolateral plasma membrane);GO:0007269(neurotransmitter secretion);GO:0045199(maintenance of epithelial cell apical/basal polarity);GO:0098793(presynapse);GO:0097016(L27 domain binding);GO:0097025(MPP7-DLG1-LIN7 complex);GO:0019904(protein domain specific binding);GO:0005…	0.545057	0.729767	0.369809	1.74213	0.425189	0.737289	0.407132	-1.29643	0.0294694	down	yes
MSTRG.14700	MPPED1	ENSECAT00000022251	GO:0016787(hydrolase activity)	1.01033	1.04322	3.43982	0.391045	0.836525	0.870393	3.88524	1.958	0.0295613	up	yes
MSTRG.1078	CRABP1	ENSECAT00000016732	GO:0034653(retinoic acid catabolic process);GO:0001972(retinoic acid binding);GO:0008289(lipid binding);GO:0006810(transport);GO:0005737(cytoplasm)	3.45564	1.69391	0.522506	6.0772	3.82197	3.68435	0.166759	-2.58416	0.0296078	down	yes
MSTRG.6363	ACTG2	ENSECAT00000020181	GO:0032982(myosin filament);GO:0044297(cell body);GO:0030027(lamellipodium);GO:0030175(filopodium);GO:0090131(mesenchyme migration);GO:0010628(positive regulation of gene expression);GO:0005737(cytoplasm);GO:0005524(ATP binding);GO:0000166(nucleotide binding);GO:0005615(extracellular space);GO:0070062(extracellular exosome);GO:0071944(cell periphery);GO:0072562(blood microparticle)	23.8569	8.09214	0.683674	34.1764	8.42568	7.20397	0.0229059	-5.44814	0.0296186	down	yes
MSTRG.2324	KLK8	ENSECAT00000001352	GO:0008236(serine-type peptidase activity);GO:0004252(serine-type endopeptidase activity);GO:0006508(proteolysis);GO:0016787(hydrolase activity);GO:0008233(peptidase activity);GO:0007613(memory);GO:0008219(cell death);GO:0009611(response to wounding);GO:0031642(negative regulation of myelination);GO:0043616(keratinocyte proliferation);GO:0048681(negative regulation of axon regeneration);GO:004881…	8.74488	10.5672	0.113555	26.6958	10.2044	8.68913	0.0225463	-5.47096	0.0296941	down	yes
MSTRG.3810	MINK1	ENSECAT00000009735;ENSECAT00000009759	GO:0031098(stress-activated protein kinase signaling cascade);GO:0048812(neuron projection morphogenesis);GO:0007346(regulation of mitotic cell cycle);GO:0000185(activation of MAPKKK activity);GO:0000165(MAPK cascade);GO:0006468(protein phosphorylation);GO:0005524(ATP binding);GO:0004672(protein kinase activity);GO:0042981(regulation of apoptotic process);GO:0005737(cytoplasm);GO:0031532(actin cy…	7.76364	10.1119	5.97386	12.6463	8.42912	10.3528	0.440363	-1.18324	0.0297481	down	yes
MSTRG.5827	LOX	ENSECAT00000015502	GO:0016641(oxidoreductase activity, acting on the CH-NH2 group of donors, oxygen as acceptor);GO:0005507(copper ion binding);GO:0055114(oxidation-reduction process);GO:0004720(protein-lysine 6-oxidase activity);GO:0001568(blood vessel development);GO:0007507(heart development);GO:0030199(collagen fibril organization);GO:0030324(lung development);GO:0035904(aorta development);GO:0048251(elastic fi…	1.70436	3.25504	7.1924	0.637503	1.48865	0.956237	6.63797	2.73074	0.0297564	up	yes
MSTRG.1982	LGALS4	ENSECAT00000023343	GO:0030246(carbohydrate binding);GO:0016936(galactoside binding);GO:0005615(extracellular space)	0.054748	0.339405	0.936778	0.134525	0.693183	0.501474	2.08539	1.06032	0.029784	up	yes
MSTRG.4691	ZNF394	ENSECAT00000011940	GO:0003676(nucleic acid binding);GO:0006351(transcription, DNA-templated);GO:0006355(regulation of transcription, DNA-templated);GO:0005634(nucleus);GO:0005622(intracellular);GO:0046872(metal ion binding);GO:0003700(transcription factor activity, sequence-specific DNA binding)	0.858809	1.28177	1.58638	0.365237	0.444541	0.437743	2.01402	1.01008	0.0298373	up	yes
MSTRG.5962	ENSECAG00000019873	ENSECAT00000020800;ENSECAT00000021083	GO:0007417(central nervous system development);GO:0001501(skeletal system development);GO:0005540(hyaluronic acid binding);GO:0005201(extracellular matrix structural constituent);GO:0007155(cell adhesion);GO:0005578(proteinaceous extracellular matrix)	10.0636	9.68193	32.741	5.78818	9.9171	8.24124	6.77195	2.75957	0.0299211	up	yes
MSTRG.19270	RBMS2	ENSECAT00000014771	GO:0003723(RNA binding);GO:0003676(nucleic acid binding)	2.32478	3.54873	5.58498	1.46742	2.43323	1.74792	3.24624	1.69877	0.0299948	up	yes
MSTRG.6305	RNF181	ENSECAT00000000311	GO:0043161(proteasome-mediated ubiquitin-dependent protein catabolic process);GO:0042787(protein ubiquitination involved in ubiquitin-dependent protein catabolic process);GO:0000209(protein polyubiquitination);GO:0061630(ubiquitin protein ligase activity);GO:0004842(ubiquitin-protein transferase activity);GO:0051865(protein autoubiquitination)	9.79348	8.17752	4.50776	11.975	9.06795	8.40254	0.359869	-1.47446	0.0300216	down	yes
MSTRG.5693	DNAJC18	ENSECAT00000019941	GO:0016020(membrane);GO:0016021(integral component of membrane)	3.23559	5.12345	5.65602	1.80555	2.74452	2.82199	2.71858	1.44285	0.0301004	up	yes
MSTRG.22747	PRRG3	ENSECAT00000000488	GO:0005576(extracellular region);GO:0005509(calcium ion binding);GO:0016020(membrane);GO:0016021(integral component of membrane)	1.23878	1.56481	0.860169	3.14331	0.802069	1.39119	0.343953	-1.53972	0.0302898	down	yes
MSTRG.21957	ARSE	ENSECAT00000010854	GO:0008484(sulfuric ester hydrolase activity);GO:0008152(metabolic process);GO:0003824(catalytic activity);GO:0005794(Golgi apparatus)	1.17768	1.28464	0.903632	2.85775	1.20467	1.20197	0.415951	-1.26551	0.0302932	down	yes
MSTRG.4231	ENSECAG00000013056	ENSECAT00000013518;ENSECAT00000013530	NA	14.1147	2.34606	0.493044	130.135	62.8853	33.8016	0.00701575	-7.15519	0.0303045	down	yes
MSTRG.9955	ENSECAG00000007317	ENSECAT00000007321	GO:0005576(extracellular region);GO:0010469(regulation of receptor activity);GO:0016015(morphogen activity);GO:0036122(BMP binding);GO:0007399(nervous system development);GO:0030514(negative regulation of BMP signaling pathway);GO:0035582(sequestering of BMP in extracellular matrix);GO:0045666(positive regulation of neuron differentiation);GO:0048263(determination of dorsal identity);GO:0048812(n…	0.651767	1.05942	3.11617	0.878091	2.92873	1.59055	3.1143	1.63891	0.030328	up	yes
MSTRG.10141	ACAP3	ENSECAT00000008115	GO:0005096(GTPase activator activity);GO:0043547(positive regulation of GTPase activity);GO:0046872(metal ion binding)	3.25554	4.13628	2.50189	5.95429	3.25059	3.03551	0.427316	-1.22663	0.0303643	down	yes
MSTRG.17531	FAM129A	ENSECAT00000007658;ENSECAT00000007693	GO:0001933(negative regulation of protein phosphorylation);GO:0001934(positive regulation of protein phosphorylation);GO:0034976(response to endoplasmic reticulum stress);GO:0045727(positive regulation of translation);GO:0005737(cytoplasm);GO:0005829(cytosol);GO:0005886(plasma membrane);GO:0016020(membrane);GO:0070062(extracellular exosome)	4.7275	3.93327	7.05099	1.64186	1.82508	2.64237	3.24899	1.69999	0.0304439	up	yes
MSTRG.11260	CASP14	ENSECAT00000013113	GO:0097194(execution phase of apoptosis);GO:0070268(cornification);GO:0097200(cysteine-type endopeptidase activity involved in execution phase of apoptosis);GO:0004197(cysteine-type endopeptidase activity);GO:0008234(cysteine-type peptidase activity);GO:0006508(proteolysis);GO:0005737(cytoplasm);GO:0005634(nucleus);GO:0005829(cytosol);GO:0031012(extracellular matrix);GO:0070062(extracellular exos…	11.5508	20.3706	2.6618	57.5211	24.3258	14.0713	0.0416444	-4.58573	0.0304887	down	yes
MSTRG.3350	PPP1R1B	ENSECAT00000021447	GO:0004865(protein serine/threonine phosphatase inhibitor activity);GO:0006469(negative regulation of protein kinase activity);GO:0004864(protein phosphatase inhibitor activity);GO:0035556(intracellular signal transduction);GO:0007165(signal transduction);GO:0005737(cytoplasm);GO:0001975(response to amphetamine);GO:0006351(transcription, DNA-templated);GO:0007621(negative regulation of female rec…	2.07652	0.791917	0.0756593	2.316	0.669178	0.876179	0.231607	-2.11025	0.0305215	down	yes
MSTRG.725	NID1	ENSECAT00000017772	GO:0007160(cell-matrix adhesion);GO:0005509(calcium ion binding);GO:0005518(collagen binding);GO:0043236(laminin binding);GO:0043237(laminin-1 binding);GO:0043394(proteoglycan binding);GO:0050840(extracellular matrix binding);GO:0010811(positive regulation of cell-substrate adhesion);GO:0030198(extracellular matrix organization);GO:0032836(glomerular basement membrane development);GO:0005578(prot…	12.0862	17.5343	42.5465	5.27832	7.18796	9.45487	8.8017	3.13778	0.0305332	up	yes
MSTRG.326	BLNK	ENSECAT00000016724;ENSECAT00000016733	GO:0009967(positive regulation of signal transduction);GO:0005070(SH3/SH2 adaptor activity);GO:0007169(transmembrane receptor protein tyrosine kinase signaling pathway);GO:0005068(transmembrane receptor protein tyrosine kinase adaptor activity);GO:0035556(intracellular signal transduction);GO:0006955(immune response);GO:0005737(cytoplasm)	2.6526	3.49965	0.27226	6.47298	3.64891	2.9116	0.127465	-2.97183	0.0305342	down	yes
MSTRG.15322	FA2H	ENSECAT00000021661	GO:0005506(iron ion binding);GO:0008610(lipid biosynthetic process);GO:0006631(fatty acid metabolic process);GO:0006633(fatty acid biosynthetic process);GO:0006629(lipid metabolic process);GO:0005783(endoplasmic reticulum);GO:0005789(endoplasmic reticulum membrane);GO:0016491(oxidoreductase activity);GO:0055114(oxidation-reduction process);GO:0046872(metal ion binding);GO:0016021(integral compone…	2.19709	1.63902	0.207552	10.7561	7.42986	3.36604	0.0835826	-3.58065	0.0305579	down	yes
MSTRG.3883	ALOXE3	ENSECAT00000013765	GO:0051213(dioxygenase activity);GO:0016702(oxidoreductase activity, acting on single donors with incorporation of molecular oxygen, incorporation of two atoms of oxygen);GO:0046872(metal ion binding);GO:0055114(oxidation-reduction process);GO:0016491(oxidoreductase activity);GO:0051120(hepoxilin A3 synthase activity);GO:0006665(sphingolipid metabolic process);GO:0019369(arachidonic acid metaboli…	6.99461	9.16896	0.711424	14.1515	5.8425	5.27506	0.0716316	-3.80326	0.0305678	down	yes
ENSECAG00000003100	ENSECAG00000003100	ENSECAT00000003003	NA	0.558765	0.24779	0.859966	0	0.592253	0.565858	2.17862	1.12342	0.0305854	up	yes
MSTRG.1532	SPRED1	ENSECAT00000008836	GO:0009966(regulation of signal transduction);GO:0007275(multicellular organism development);GO:0016020(membrane);GO:0005173(stem cell factor receptor binding);GO:0019901(protein kinase binding);GO:0019902(phosphatase binding);GO:0030291(protein serine/threonine kinase inhibitor activity);GO:0000188(inactivation of MAPK activity);GO:0006469(negative regulation of protein kinase activity);GO:00108…	6.75274	6.48618	12.8671	4.28461	5.57094	4.78591	3.06581	1.61627	0.0306574	up	yes
MSTRG.19530	CLPP	ENSECAT00000024644	GO:0008236(serine-type peptidase activity);GO:0004252(serine-type endopeptidase activity);GO:0006508(proteolysis);GO:0016787(hydrolase activity);GO:0008233(peptidase activity);GO:0051603(proteolysis involved in cellular protein catabolic process);GO:0005739(mitochondrion);GO:0005759(mitochondrial matrix);GO:0009368(endopeptidase Clp complex)	24.7536	20.364	11.1376	30.2177	22.0475	19.5944	0.322119	-1.63433	0.0306963	down	yes
MSTRG.869	FSD2	ENSECAT00000018049	NA	1.84613	1.95625	0.40727	2.74607	1.76278	1.62559	0.310667	-1.68656	0.0307236	down	yes
MSTRG.15187	CSNK2A2	ENSECAT00000014950	GO:0004674(protein serine/threonine kinase activity);GO:0006468(protein phosphorylation);GO:0005524(ATP binding);GO:0004672(protein kinase activity);GO:0000166(nucleotide binding);GO:0047485(protein N-terminus binding);GO:0051726(regulation of cell cycle);GO:1903146(regulation of autophagy of mitochondrion);GO:1903955(positive regulation of protein targeting to mitochondrion);GO:1905818(regulatio…	12.1543	11.9654	7.35783	14.9189	10.9249	9.16648	0.45633	-1.13185	0.030732	down	yes
MSTRG.4780	HSPB1	ENSECAT00000021776	GO:0071901(negative regulation of protein serine/threonine kinase activity);GO:1904115(axon cytoplasm);GO:0003723(RNA binding);GO:0005080(protein kinase C binding);GO:0008426(protein kinase C inhibitor activity);GO:0019901(protein kinase binding);GO:0042802(identical protein binding);GO:0042803(protein homodimerization activity);GO:0044183(protein binding involved in protein folding);GO:0001895(r…	20.9448	21.6437	9.42343	40.7772	32.8933	39.2119	0.208261	-2.26354	0.0307446	down	yes
MSTRG.22406	UPRT	ENSECAT00000016206	GO:0043097(pyrimidine nucleoside salvage);GO:0006222(UMP biosynthetic process);GO:0006206(pyrimidine nucleobase metabolic process);GO:0004849(uridine kinase activity);GO:0009116(nucleoside metabolic process);GO:0005829(cytosol)	1.86181	2.38621	2.38324	0.229417	1.18895	1.27699	3.27117	1.70981	0.0307782	up	yes
MSTRG.14039	PTTG1IP	ENSECAT00000024302	GO:0006606(protein import into nucleus);GO:0005634(nucleus);GO:0005737(cytoplasm);GO:0016020(membrane);GO:0016021(integral component of membrane);GO:0002039(p53 binding);GO:0031398(positive regulation of protein ubiquitination);GO:0043518(negative regulation of DNA damage response, signal transduction by p53 class mediator);GO:1902254(negative regulation of intrinsic apoptotic signaling pathway b…	5.25252	5.68782	9.92414	2.92978	3.67011	4.94041	3.13626	1.64904	0.030789	up	yes
MSTRG.22090	BCLAF3	ENSECAT00000026569	NA	2.78883	4.00272	4.3447	1.62925	1.99134	1.78906	2.20975	1.14388	0.030789	up	yes
MSTRG.15415	GSE1	ENSECAT00000024133	NA	6.61465	4.51304	1.8835	6.65297	3.18325	4.6818	0.274407	-1.86561	0.0308578	down	yes
MSTRG.1551	EMC4	ENSECAT00000027033	GO:0072546(ER membrane protein complex);GO:0034975(protein folding in endoplasmic reticulum);GO:0016020(membrane);GO:0016021(integral component of membrane)	2.44864	3.11063	2.0154	4.78723	2.46563	2.49712	0.442911	-1.17491	0.0309653	down	yes
MSTRG.5953	MEF2C	ENSECAT00000026707	GO:0000977(RNA polymerase II regulatory region sequence-specific DNA binding);GO:0045944(positive regulation of transcription from RNA polymerase II promoter);GO:0098794(postsynapse);GO:0046983(protein dimerization activity);GO:0006366(transcription from RNA polymerase II promoter);GO:0006351(transcription, DNA-templated);GO:0006355(regulation of transcription, DNA-templated);GO:0003677(DNA bindi…	3.00068	3.32259	6.86822	1.27504	1.53235	1.34891	3.96079	1.98579	0.0310222	up	yes
MSTRG.13566	AK1	ENSECAT00000008311	GO:0046034(ATP metabolic process);GO:0004017(adenylate kinase activity);GO:0006139(nucleobase-containing compound metabolic process);GO:0019205(nucleobase-containing compound kinase activity);GO:0046939(nucleotide phosphorylation);GO:0016310(phosphorylation);GO:0005524(ATP binding);GO:0005737(cytoplasm);GO:0016301(kinase activity);GO:0016740(transferase activity);GO:0007050(cell cycle arrest);GO:…	1.66798	2.17783	4.45057	0.799555	1.13405	1.01331	3.53623	1.82221	0.0310536	up	yes
MSTRG.18803	NECAP1	ENSECAT00000013822	GO:0006897(endocytosis);GO:0016020(membrane);GO:0005905(clathrin-coated pit);GO:0030125(clathrin vesicle coat)	4.71151	4.01708	4.53044	1.73625	1.71942	1.24781	2.03221	1.02305	0.0310614	up	yes
MSTRG.17854	S100A1	ENSECAT00000024606	GO:0008016(regulation of heart contraction);GO:0046872(metal ion binding);GO:0005509(calcium ion binding);GO:0042802(identical protein binding);GO:0042803(protein homodimerization activity);GO:0044548(S100 protein binding);GO:0051117(ATPase binding);GO:0021762(substantia nigra development);GO:0005634(nucleus);GO:0016529(sarcoplasmic reticulum)	19.9071	18.3827	59.5914	3.96707	3.9929	3.8272	14.4845	3.85644	0.0310624	up	yes
ENSECAG00000007460	ADGRF3	ENSECAT00000007564	GO:0007186(G-protein coupled receptor signaling pathway);GO:0007165(signal transduction);GO:0004930(G-protein coupled receptor activity);GO:0004871(signal transducer activity);GO:0016021(integral component of membrane);GO:0016020(membrane);GO:0007166(cell surface receptor signaling pathway);GO:0004888(transmembrane signaling receptor activity)	0.183705	0.405951	0.025987	1.08837	0.071878	0.206453	0.398416	-1.32765	0.0311714	down	yes
MSTRG.20021	TMEM205	ENSECAT00000021298	GO:0016020(membrane);GO:0016021(integral component of membrane);GO:0070062(extracellular exosome)	11.1388	12.9702	6.02066	16.4652	12.0863	10.9414	0.341765	-1.54892	0.0312724	down	yes
MSTRG.14635	FAM83F	ENSECAT00000009296	NA	6.61484	5.56377	0.277367	12.598	6.00982	5.08734	0.0601874	-4.0544	0.0313526	down	yes
ENSECAG00000017937	ENSECAG00000017937	ENSECAT00000019257	GO:0055085(transmembrane transport);GO:0016021(integral component of membrane);GO:0016020(membrane)	1.30843	1.19581	2.34766	0.697318	0.913967	1.10272	2.15234	1.10591	0.0313673	up	yes
MSTRG.10146	ENSECAG00000020810	ENSECAT00000022137	GO:0043066(negative regulation of apoptotic process);GO:0097190(apoptotic signaling pathway);GO:0033209(tumor necrosis factor-mediated signaling pathway);GO:0005031(tumor necrosis factor-activated receptor activity);GO:0007275(multicellular organism development);GO:0005887(integral component of plasma membrane);GO:0042981(regulation of apoptotic process);GO:0032496(response to lipopolysaccharide)…	2.36759	2.62599	0.251714	3.62824	1.80916	1.45892	0.203638	-2.29592	0.0313932	down	yes
MSTRG.14727	PPARA	ENSECAT00000000699	GO:0004879(nuclear receptor activity);GO:0043401(steroid hormone mediated signaling pathway);GO:0003707(steroid hormone receptor activity);GO:0030522(intracellular receptor signaling pathway);GO:0008270(zinc ion binding);GO:0043565(sequence-specific DNA binding);GO:0006366(transcription from RNA polymerase II promoter);GO:0006351(transcription, DNA-templated);GO:0006355(regulation of transcriptio…	1.59047	1.1792	0.610242	2.68509	2.47762	2.40285	0.401731	-1.3157	0.0314196	down	yes
MSTRG.5529	NIPAL4	ENSECAT00000000779	GO:1903830(magnesium ion transmembrane transport);GO:0015693(magnesium ion transport);GO:0015095(magnesium ion transmembrane transporter activity);GO:0016020(membrane);GO:0016021(integral component of membrane)	2.61869	3.04303	0.094743	4.34138	1.98183	2.27035	0.144529	-2.79057	0.0314772	down	yes
MSTRG.10341	FAM160A1	ENSECAT00000007480	NA	5.68883	6.4625	0.800468	11.4096	6.3081	6.50693	0.102194	-3.29062	0.0315473	down	yes
MSTRG.19672	RDX	ENSECAT00000004590	GO:0008092(cytoskeletal protein binding);GO:0005856(cytoskeleton);GO:0003779(actin binding);GO:0003723(RNA binding);GO:0019904(protein domain specific binding);GO:0042803(protein homodimerization activity);GO:0045296(cadherin binding);GO:0051117(ATPase binding);GO:0008360(regulation of cell shape);GO:0008361(regulation of cell size);GO:0010628(positive regulation of gene expression);GO:0030033(mi…	13.6563	16.295	35.3376	9.85402	13.7097	13.0256	4.17349	2.06126	0.0315572	up	yes
MSTRG.7910	SMAD9	ENSECAT00000013333;ENSECAT00000013337	GO:0007179(transforming growth factor beta receptor signaling pathway);GO:0005667(transcription factor complex);GO:0006351(transcription, DNA-templated);GO:0006355(regulation of transcription, DNA-templated);GO:0003677(DNA binding);GO:0005634(nucleus);GO:0005737(cytoplasm);GO:0005622(intracellular);GO:0003700(transcription factor activity, sequence-specific DNA binding);GO:0001657(ureteric bud de…	0.851725	1.65461	5.45831	0.378827	1.24162	0.929003	6.45888	2.69128	0.0315878	up	yes
MSTRG.1089	CHRNB4	ENSECAT00000000670	GO:0005892(acetylcholine-gated channel complex);GO:0098655(cation transmembrane transport);GO:0035094(response to nicotine);GO:0042166(acetylcholine binding);GO:0022848(acetylcholine-gated cation-selective channel activity);GO:0045211(postsynaptic membrane);GO:0060078(regulation of postsynaptic membrane potential);GO:0060079(excitatory postsynaptic potential);GO:0007271(synaptic transmission, cho…	1.27099	1.2837	0.147827	1.20372	0.471347	0.533715	0.419612	-1.25287	0.0315955	down	yes
MSTRG.17332	PM20D1	ENSECAT00000008762	GO:0008152(metabolic process);GO:0016787(hydrolase activity);GO:0016811(hydrolase activity, acting on carbon-nitrogen (but not peptide) bonds, in linear amides);GO:0006520(cellular amino acid metabolic process);GO:0043604(amide biosynthetic process);GO:0043605(cellular amide catabolic process);GO:0044255(cellular lipid metabolic process);GO:0097009(energy homeostasis);GO:1901215(negative regulati…	6.19626	3.76089	0.28096	13.2827	7.72972	7.20559	0.0609189	-4.03697	0.0316893	down	yes
MSTRG.22344	PDZD11	ENSECAT00000011081	GO:0045202(synapse);GO:0005911(cell-cell junction);GO:0016323(basolateral plasma membrane);GO:1903361(protein localization to basolateral plasma membrane);GO:0007269(neurotransmitter secretion);GO:0045199(maintenance of epithelial cell apical/basal polarity);GO:0098793(presynapse)	3.30058	3.30301	1.91138	4.39619	3.82281	3.67469	0.493298	-1.01947	0.0317072	down	yes
MSTRG.13568	ST6GALNAC4	ENSECAT00000019047	GO:0000139(Golgi membrane);GO:0097503(sialylation);GO:0018279(protein N-linked glycosylation via asparagine);GO:0006486(protein glycosylation);GO:0009311(oligosaccharide metabolic process);GO:0008373(sialyltransferase activity);GO:0001665(alpha-N-acetylgalactosaminide alpha-2,6-sialyltransferase activity);GO:0016740(transferase activity);GO:0016757(transferase activity, transferring glycosyl grou…	1.91595	2.68869	5.05451	1.27828	2.07502	2.62102	3.18221	1.67003	0.0318613	up	yes
MSTRG.2210	CCDC8	ENSECAT00000022444	GO:0000226(microtubule cytoskeleton organization);GO:0007088(regulation of mitotic nuclear division);GO:0010923(negative regulation of phosphatase activity);GO:0005634(nucleus);GO:0005737(cytoplasm);GO:0005813(centrosome);GO:0005829(cytosol);GO:0005886(plasma membrane);GO:1990393(3M complex)	0.433315	0	2.86667	0	1.213	1.0459	5.65391	2.49925	0.0318781	up	yes
MSTRG.14471	HAL	ENSECAT00000008896	GO:0019556(histidine catabolic process to glutamate and formamide);GO:0019557(histidine catabolic process to glutamate and formate);GO:0006547(histidine metabolic process);GO:0006548(histidine catabolic process);GO:0016841(ammonia-lyase activity);GO:0004397(histidine ammonia-lyase activity);GO:0016829(lyase activity);GO:0005737(cytoplasm);GO:0003824(catalytic activity)	1.78414	1.84896	0.209281	18.1071	3.86049	1.43089	0.0398033	-4.65097	0.031882	down	yes
MSTRG.15279	CYB5B	ENSECAT00000000227	GO:0020037(heme binding);GO:0046872(metal ion binding);GO:0016020(membrane);GO:0016021(integral component of membrane);GO:0005739(mitochondrion);GO:0005743(mitochondrial inner membrane)	2.3166	1.57937	0.920349	2.32649	1.19998	1.10389	0.458266	-1.12574	0.0319029	down	yes
MSTRG.22618	CUL4B	ENSECAT00000025746;ENSECAT00000025736	GO:0031465(Cul4B-RING E3 ubiquitin ligase complex);GO:0006974(cellular response to DNA damage stimulus);GO:0031461(cullin-RING ubiquitin ligase complex);GO:0006511(ubiquitin-dependent protein catabolic process);GO:0031625(ubiquitin protein ligase binding);GO:0042787(protein ubiquitination involved in ubiquitin-dependent protein catabolic process);GO:0061630(ubiquitin protein ligase activity);GO:0…	5.60042	7.89118	7.94378	3.53585	5.59442	4.92704	2.27564	1.18627	0.0319333	up	yes
MSTRG.7309	SLC6A20	ENSECAT00000022930	GO:0006836(neurotransmitter transport);GO:0003333(amino acid transmembrane transport);GO:0015293(symporter activity);GO:0005328(neurotransmitter:sodium symporter activity);GO:0055085(transmembrane transport);GO:0005215(transporter activity);GO:0006810(transport);GO:0005887(integral component of plasma membrane);GO:0016021(integral component of membrane);GO:0016020(membrane);GO:0015171(amino acid …	3.46495	5.48543	0.086348	8.56116	3.33841	4.04427	0.0725619	-3.78464	0.0319415	down	yes
MSTRG.20733	SRSF9	ENSECAT00000009312	GO:0003723(RNA binding);GO:0003676(nucleic acid binding);GO:0019904(protein domain specific binding);GO:0048025(negative regulation of mRNA splicing, via spliceosome);GO:0005654(nucleoplasm);GO:0005730(nucleolus)	3.74944	3.43797	1.08875	4.19236	2.45599	2.14093	0.319427	-1.64644	0.0320865	down	yes
MSTRG.10542	DKK2	ENSECAT00000000696	GO:0030178(negative regulation of Wnt signaling pathway);GO:0007275(multicellular organism development);GO:0005576(extracellular region);GO:0039706(co-receptor binding);GO:0090090(negative regulation of canonical Wnt signaling pathway);GO:0090263(positive regulation of canonical Wnt signaling pathway);GO:0005615(extracellular space)	3.95674	2.90858	1.84878	4.5262	3.1429	3.7833	0.437973	-1.19109	0.0321873	down	yes
ENSECAG00000000133	TMEM59L	ENSECAT00000000124	GO:0016020(membrane);GO:0016021(integral component of membrane)	0.673306	0.351048	0.116866	1.05455	0.483506	0.899007	0.465655	-1.10267	0.0321945	down	yes
MSTRG.19048	NELL2	ENSECAT00000027121	GO:0005509(calcium ion binding)	7.01983	18.0015	24.5389	2.50381	7.82822	4.10793	11.1705	3.48163	0.032237	up	yes
MSTRG.6686	FOSL2	ENSECAT00000018723	GO:0006357(regulation of transcription from RNA polymerase II promoter);GO:0006366(transcription from RNA polymerase II promoter);GO:0003677(DNA binding);GO:0006355(regulation of transcription, DNA-templated);GO:0003700(transcription factor activity, sequence-specific DNA binding);GO:0000977(RNA polymerase II regulatory region sequence-specific DNA binding);GO:0001228(transcriptional activator ac…	5.49845	7.05988	2.35468	8.75292	2.20439	5.38085	0.222466	-2.16835	0.0323115	down	yes
MSTRG.700	ENSECAG00000012382	ENSECAT00000012819	GO:0006355(regulation of transcription, DNA-templated);GO:0003700(transcription factor activity, sequence-specific DNA binding);GO:0003676(nucleic acid binding)	2.37999	1.96934	4.20665	1.69933	2.52917	2.29329	2.23114	1.15778	0.0323623	up	yes
MSTRG.6008	ARSB	ENSECAT00000022306	GO:0008484(sulfuric ester hydrolase activity);GO:0008152(metabolic process);GO:0003824(catalytic activity);GO:0003943(N-acetylgalactosamine-4-sulfatase activity);GO:0010632(regulation of epithelial cell migration);GO:0061580(colon epithelial cell migration);GO:0070062(extracellular exosome)	2.91686	3.76416	9.19773	1.82521	2.80099	2.93662	4.50509	2.17156	0.0324022	up	yes
MSTRG.6549	MCFD2	ENSECAT00000000364	GO:0005509(calcium ion binding)	1.59546	0.968008	0.674736	1.96083	1.19243	1.42488	0.489226	-1.03143	0.0326748	down	yes
MSTRG.18019	FMO5	ENSECAT00000020933;ENSECAT00000029016;ENSECAT00000021233	GO:0050661(NADP binding);GO:0004499(N,N-dimethylaniline monooxygenase activity);GO:0050660(flavin adenine dinucleotide binding);GO:0055114(oxidation-reduction process);GO:0016491(oxidoreductase activity);GO:0004497(monooxygenase activity);GO:0016020(membrane);GO:0016021(integral component of membrane);GO:0005783(endoplasmic reticulum);GO:0005829(cytosol)	4.26165	5.43859	0.651532	8.29007	4.4281	4.3335	0.127922	-2.96666	0.0328009	down	yes
MSTRG.20217	GDPD5	ENSECAT00000010667	GO:0008889(glycerophosphodiester phosphodiesterase activity);GO:0008081(phosphoric diester hydrolase activity);GO:0006629(lipid metabolic process);GO:0016020(membrane);GO:0016021(integral component of membrane);GO:0047389(glycerophosphocholine phosphodiesterase activity);GO:0021522(spinal cord motor neuron differentiation);GO:0021895(cerebral cortex neuron differentiation);GO:0031175(neuron proje…	2.6136	4.08572	9.58357	1.66035	2.90128	3.43642	5.13215	2.35956	0.0328239	up	yes
MSTRG.20228	RNF169	ENSECAT00000011096	GO:0031491(nucleosome binding);GO:0070530(K63-linked polyubiquitin modification-dependent protein binding);GO:0006974(cellular response to DNA damage stimulus);GO:2000780(negative regulation of double-strand break repair);GO:0005634(nucleus);GO:0005654(nucleoplasm);GO:0016607(nuclear speck);GO:0035861(site of double-strand break)	0.812941	0.863445	3.886	0.946458	2.55355	2.8359	3.4257	1.7764	0.0328504	up	yes
MSTRG.1887	GAPDHS	ENSECAT00000004953	GO:0006006(glucose metabolic process);GO:0051287(NAD binding);GO:0004365(glyceraldehyde-3-phosphate dehydrogenase (NAD+) (phosphorylating) activity);GO:0006096(glycolytic process);GO:0016620(oxidoreductase activity, acting on the aldehyde or oxo group of donors, NAD or NADP as acceptor);GO:0050661(NADP binding);GO:0055114(oxidation-reduction process);GO:0016491(oxidoreductase activity);GO:0005634…	0.278384	0.785314	0.034038	1.95358	0.431421	0.392142	0.277155	-1.85123	0.0328745	down	yes
MSTRG.18773	COPS7A	ENSECAT00000016924	GO:0008180(COP9 signalosome);GO:0000338(protein deneddylation);GO:0005654(nucleoplasm);GO:0005829(cytosol)	18.915	17.3968	12.3849	24.0434	21.8658	22.9508	0.490302	-1.02826	0.0328796	down	yes
MSTRG.1541	ACTC1	ENSECAT00000013669	GO:0044297(cell body);GO:0030027(lamellipodium);GO:0030175(filopodium);GO:0090131(mesenchyme migration);GO:0010628(positive regulation of gene expression);GO:0005737(cytoplasm);GO:0005524(ATP binding);GO:0000166(nucleotide binding);GO:0016887(ATPase activity);GO:0017022(myosin binding);GO:0030048(actin filament-based movement);GO:0030240(skeletal muscle thin filament assembly);GO:0031032(actomyos…	7.12246	1.10517	0	11.8454	1.14263	1.77512	0.0357877	-4.80439	0.0329877	down	yes
MSTRG.7435	CMTM8	ENSECAT00000018389	GO:0045121(membrane raft);GO:0016021(integral component of membrane);GO:0008104(protein localization);GO:0042552(myelination);GO:0001766(membrane raft polarization);GO:0019911(structural constituent of myelin sheath);GO:0016020(membrane);GO:0005654(nucleoplasm)	1.87304	2.14155	3.15034	0.928849	1.74494	2.4272	2.4723	1.30586	0.0331736	up	yes
MSTRG.5645	PCDHGB4	ENSECAT00000017693;ENSECAT00000017661;ENSECAT00000017646;ENSECAT00000017624;ENSECAT00000017613;ENSECAT00000017585;ENSECAT00000017578;ENSECAT00000017555;ENSECAT00000017539;ENSECAT00000003624	GO:0007155(cell adhesion);GO:0007267(cell-cell signaling);GO:0007399(nervous system development);GO:0005886(plasma membrane);GO:0007156(homophilic cell adhesion via plasma membrane adhesion molecules);GO:0005887(integral component of plasma membrane);GO:0005509(calcium ion binding);GO:0016020(membrane);GO:0016021(integral component of membrane)	1.37653	1.74756	3.31234	0.843919	1.41875	1.9554	2.72366	1.44554	0.0332254	up	yes
MSTRG.2271	PRRG2	ENSECAT00000011890	GO:0004252(serine-type endopeptidase activity);GO:0006508(proteolysis);GO:0005887(integral component of plasma membrane);GO:0005576(extracellular region);GO:0005509(calcium ion binding);GO:0016020(membrane);GO:0016021(integral component of membrane)	1.23692	1.84587	0.840327	3.08937	2.24426	1.87154	0.409918	-1.28659	0.0332334	down	yes
MSTRG.15874	RBPJ	ENSECAT00000020717	GO:0000982(transcription factor activity, RNA polymerase II core promoter proximal region sequence-specific binding);GO:0000978(RNA polymerase II core promoter proximal region sequence-specific DNA binding);GO:0006366(transcription from RNA polymerase II promoter);GO:0003677(DNA binding);GO:0005634(nucleus);GO:0006355(regulation of transcription, DNA-templated);GO:0003700(transcription factor act…	2.47803	3.38143	5.47869	1.41506	1.78807	1.53574	3.06526	1.61601	0.0335268	up	yes
MSTRG.17392	FMO2	ENSECAT00000022644	GO:0004497(monooxygenase activity);GO:0055114(oxidation-reduction process);GO:0050661(NADP binding);GO:0004499(N,N-dimethylaniline monooxygenase activity);GO:0050660(flavin adenine dinucleotide binding);GO:0016491(oxidoreductase activity);GO:0016020(membrane);GO:0016021(integral component of membrane);GO:0006082(organic acid metabolic process);GO:0006739(NADP metabolic process);GO:0006805(xenobio…	13.1031	15.5028	0.32192	32.6186	11.4783	11.6425	0.0207542	-5.59046	0.0336447	down	yes
MSTRG.8187	ITGBL1	ENSECAT00000019322	GO:0005615(extracellular space)	4.47213	12.7566	34.3803	1.87976	5.50946	3.40224	20.2656	4.34096	0.0336483	up	yes
MSTRG.3473	SCPEP1	ENSECAT00000006651	GO:0051603(proteolysis involved in cellular protein catabolic process);GO:0004185(serine-type carboxypeptidase activity);GO:0004180(carboxypeptidase activity);GO:0006508(proteolysis);GO:0016787(hydrolase activity);GO:0008233(peptidase activity);GO:0045776(negative regulation of blood pressure);GO:0097755(positive regulation of blood vessel diameter);GO:0070062(extracellular exosome)	8.24378	13.6539	16.0965	4.98219	7.01125	6.48904	3.367	1.75146	0.0337541	up	yes
MSTRG.1086	CHRNA3	ENSECAT00000011009	GO:0045211(postsynaptic membrane);GO:0060078(regulation of postsynaptic membrane potential);GO:0022848(acetylcholine-gated cation-selective channel activity);GO:0060079(excitatory postsynaptic potential);GO:0055085(transmembrane transport);GO:0045202(synapse);GO:0034220(ion transmembrane transport);GO:0006811(ion transport);GO:0005230(extracellular ligand-gated ion channel activity);GO:0006810(tr…	6.44741	5.41692	1.87956	6.85018	3.94471	3.40702	0.282192	-1.82525	0.0337673	down	yes
MSTRG.17012	PTPRZ1	ENSECAT00000012202;ENSECAT00000012244	GO:0004721(phosphoprotein phosphatase activity);GO:0016311(dephosphorylation);GO:0006470(protein dephosphorylation);GO:0016791(phosphatase activity);GO:0004725(protein tyrosine phosphatase activity);GO:0016787(hydrolase activity);GO:0016020(membrane);GO:0016021(integral component of membrane);GO:0002244(hematopoietic progenitor cell differentiation);GO:0007409(axonogenesis);GO:0007611(learning or…	2.82286	3.73474	0.221003	6.29006	3.40872	3.92841	0.12122	-3.0443	0.0338535	down	yes
MSTRG.20727	MLEC	ENSECAT00000023785	GO:0016020(membrane);GO:0016021(integral component of membrane);GO:0019899(enzyme binding)	4.78295	2.83545	1.67401	5.82392	2.84661	2.4671	0.303095	-1.72216	0.0338794	down	yes
MSTRG.4313	PRDX5	ENSECAT00000018868	GO:0043154(negative regulation of cysteine-type endopeptidase activity involved in apoptotic process);GO:0006915(apoptotic process);GO:0098869(cellular oxidant detoxification);GO:0016491(oxidoreductase activity);GO:0055114(oxidation-reduction process);GO:0045454(cell redox homeostasis);GO:0001016(RNA polymerase III regulatory region DNA binding);GO:0004601(peroxidase activity);GO:0005102(receptor…	31.4213	29.6434	13.2704	86.9137	60.9254	34.6766	0.133505	-2.90503	0.0338873	down	yes
ENSECAG00000014672	TNFRSF11A	ENSECAT00000015355	GO:0097190(apoptotic signaling pathway);GO:0005031(tumor necrosis factor-activated receptor activity);GO:0007275(multicellular organism development);GO:0005887(integral component of plasma membrane);GO:0042981(regulation of apoptotic process);GO:0032496(response to lipopolysaccharide);GO:0042127(regulation of cell proliferation);GO:0006955(immune response);GO:0006954(inflammatory response);GO:001…	1.06143	1.98256	3.31197	0.890506	2.49952	2.8294	2.97202	1.57144	0.0338905	up	yes
MSTRG.17324	MFSD4A	ENSECAT00000023916	GO:0005355(glucose transmembrane transporter activity);GO:1904659(glucose transmembrane transport);GO:0016020(membrane);GO:0016021(integral component of membrane)	10.6381	3.81891	1.03617	13.1148	2.77044	2.13179	0.0799276	-3.64516	0.0339075	down	yes
MSTRG.11020	SPDEF	ENSECAT00000023110	GO:0030154(cell differentiation);GO:0006357(regulation of transcription from RNA polymerase II promoter);GO:0000981(RNA polymerase II transcription factor activity, sequence-specific DNA binding);GO:0043565(sequence-specific DNA binding);GO:0003677(DNA binding);GO:0005634(nucleus);GO:0006355(regulation of transcription, DNA-templated);GO:0003700(transcription factor activity, sequence-specific DN…	3.783	1.49124	0.144329	3.9397	0.857747	0.626004	0.146328	-2.77273	0.0339303	down	yes
ENSECAG00000009887	COL21A1	ENSECAT00000010653	GO:0005829(cytosol);GO:0031012(extracellular matrix)	1.7511	2.26543	4.34678	1.04635	1.43081	1.29901	3.02808	1.5984	0.0339915	up	yes
MSTRG.7408	DCLK3	ENSECAT00000021523	GO:0018107(peptidyl-threonine phosphorylation);GO:0035556(intracellular signal transduction);GO:0018105(peptidyl-serine phosphorylation);GO:0004674(protein serine/threonine kinase activity);GO:0006468(protein phosphorylation);GO:0005524(ATP binding);GO:0004672(protein kinase activity);GO:0005737(cytoplasm);GO:1900181(negative regulation of protein localization to nucleus);GO:0005634(nucleus)	1.39999	1.32203	4.80336	0.738975	5.7789	1.76438	5.72879	2.51823	0.0339934	up	yes
MSTRG.7728	RNF13	ENSECAT00000025072	GO:0016020(membrane);GO:0016021(integral component of membrane);GO:0004842(ubiquitin-protein transferase activity);GO:0061630(ubiquitin protein ligase activity);GO:0051865(protein autoubiquitination);GO:0005654(nucleoplasm);GO:0005765(lysosomal membrane);GO:0005829(cytosol);GO:0031902(late endosome membrane);GO:0043231(intracellular membrane-bounded organelle)	5.53981	4.47903	8.11674	3.48554	5.56733	3.9534	2.411	1.26963	0.0341151	up	yes
MSTRG.16592	DBNL	ENSECAT00000013058	GO:0097178(ruffle assembly);GO:0007416(synapse assembly);GO:0006898(receptor-mediated endocytosis);GO:0048812(neuron projection morphogenesis);GO:0003779(actin binding);GO:0051015(actin filament binding);GO:0005622(intracellular);GO:0019904(protein domain specific binding);GO:0045296(cadherin binding);GO:0016601(Rac protein signal transduction);GO:0071800(podosome assembly);GO:0001726(ruffle);GO:…	14.0191	15.5107	8.56255	18.7418	14.391	16.9591	0.41843	-1.25694	0.0342866	down	yes
MSTRG.1619	EFS	ENSECAT00000028986	GO:0017124(SH3 domain binding);GO:0019904(protein domain specific binding)	5.0473	5.48388	4.03513	10.0272	5.55211	4.79147	0.387803	-1.36661	0.0343002	down	yes
MSTRG.2211	PNMA8A	ENSECAT00000006061	NA	0.124152	0.272648	0	0.769813	0	0.275866	0.469978	-1.08934	0.0343267	down	yes
MSTRG.10353	LRBA	ENSECAT00000004805;ENSECAT00000011728;ENSECAT00000014896	GO:0016020(membrane)	7.58788	7.98215	3.78505	11.3122	9.35722	9.03057	0.338758	-1.56167	0.034361	down	yes
MSTRG.4097	LARGE2	ENSECAT00000015712	GO:0016757(transferase activity, transferring glycosyl groups);GO:0016740(transferase activity);GO:0035269(protein O-linked mannosylation)	5.03963	4.72563	0.0695537	12.2053	6.81774	6.46682	0.0539209	-4.21301	0.0344639	down	yes
MSTRG.11691	SRD5A1	ENSECAT00000012952	GO:0042448(progesterone metabolic process);GO:0030540(female genitalia development);GO:0030539(male genitalia development);GO:0006702(androgen biosynthetic process);GO:0003865(3-oxo-5-alpha-steroid 4-dehydrogenase activity);GO:0016627(oxidoreductase activity, acting on the CH-CH group of donors);GO:0006629(lipid metabolic process);GO:0005737(cytoplasm);GO:0016021(integral component of membrane);G…	8.15138	8.19201	0.533881	18.6135	9.60084	7.64061	0.0506596	-4.30302	0.0344728	down	yes
MSTRG.11334	ENSECAG00000009499	ENSECAT00000009743	GO:0005942(phosphatidylinositol 3-kinase complex);GO:0043551(regulation of phosphatidylinositol 3-kinase activity);GO:0035014(phosphatidylinositol 3-kinase regulator activity);GO:0046854(phosphatidylinositol phosphorylation);GO:0008286(insulin receptor signaling pathway);GO:0046935(1-phosphatidylinositol-3-kinase regulator activity);GO:0008134(transcription factor binding);GO:0036312(phosphatidyl…	4.58363	4.55477	0.892265	7.53758	4.85488	4.93184	0.169175	-2.56341	0.0345475	down	yes
MSTRG.20403	RRAS2	ENSECAT00000022847	GO:0003924(GTPase activity);GO:0005525(GTP binding);GO:0007165(signal transduction);GO:0016020(membrane);GO:0000166(nucleotide binding);GO:0001649(osteoblast differentiation);GO:0007265(Ras protein signal transduction);GO:0009987(cellular process);GO:0030335(positive regulation of cell migration);GO:1901214(regulation of neuron death);GO:0005622(intracellular);GO:0005925(focal adhesion);GO:007006…	5.89886	5.16461	12.2216	2.83397	3.74681	3.01952	4.08429	2.03008	0.0345678	up	yes
MSTRG.17511	CACNA1E	ENSECAT00000013682;ENSECAT00000013688	GO:0005891(voltage-gated calcium channel complex);GO:0070588(calcium ion transmembrane transport);GO:0034765(regulation of ion transmembrane transport);GO:0008331(high voltage-gated calcium channel activity);GO:0005262(calcium channel activity);GO:0005245(voltage-gated calcium channel activity);GO:0005244(voltage-gated ion channel activity);GO:0086010(membrane depolarization during action potenti…	2.22046	3.52843	0.0206945	4.45116	1.69029	2.08899	0.127636	-2.96989	0.0346016	down	yes
MSTRG.19549	FCER2	ENSECAT00000010045	GO:0030246(carbohydrate binding);GO:0016020(membrane);GO:0016021(integral component of membrane);GO:0002925(positive regulation of humoral immune response mediated by circulating immunoglobulin);GO:0051000(positive regulation of nitric-oxide synthase activity);GO:0051712(positive regulation of killing of cells of other organism);GO:0051770(positive regulation of nitric-oxide synthase biosynthetic…	0.257031	0.377311	0.073834	1.20121	0.297462	0.203574	0.413967	-1.27241	0.0346052	down	yes
MSTRG.2984	snoR38	ENSECAT00000027974;ENSECAT00000028621	NA	5.18703	5.41397	9.19995	3.32938	3.81099	4.58494	2.60032	1.37869	0.0346752	up	yes
MSTRG.6713	ABHD1	ENSECAT00000029067	GO:0016298(lipase activity);GO:0044255(cellular lipid metabolic process);GO:0016020(membrane);GO:0016021(integral component of membrane)	3.64503	1.58087	0.354432	8.29138	5.34214	3.66132	0.111922	-3.15944	0.0347052	down	yes
MSTRG.9443	LEXM	ENSECAT00000005474	NA	0.864034	1.44125	0	1.58459	0.167439	0.869655	0.276193	-1.85625	0.0348296	down	yes
MSTRG.9529	ENSECAG00000021035	ENSECAT00000023549	GO:0055114(oxidation-reduction process);GO:0046872(metal ion binding);GO:0020037(heme binding);GO:0016705(oxidoreductase activity, acting on paired donors, with incorporation or reduction of molecular oxygen);GO:0005506(iron ion binding);GO:0016491(oxidoreductase activity);GO:0004497(monooxygenase activity);GO:0016020(membrane);GO:0016021(integral component of membrane)	0.603073	0.26052	0	3.44442	0.170737	0.250415	0.147218	-2.76397	0.0348662	down	yes
MSTRG.5201	CLUAP1	ENSECAT00000018201	GO:0030992(intraciliary transport particle B);GO:0005929(cilium);GO:0005813(centrosome);GO:0060271(cilium assembly);GO:0005654(nucleoplasm);GO:0043231(intracellular membrane-bounded organelle)	3.5582	4.87063	5.94048	2.61127	3.31409	3.65403	2.12954	1.09054	0.0348929	up	yes
MSTRG.4121	DDB2	ENSECAT00000009017	GO:0080008(Cul4-RING E3 ubiquitin ligase complex);GO:0006281(DNA repair);GO:0003684(damaged DNA binding);GO:0005634(nucleus);GO:0004842(ubiquitin-protein transferase activity);GO:0032403(protein complex binding);GO:0000209(protein polyubiquitination);GO:0006290(pyrimidine dimer repair);GO:0009411(response to UV);GO:0035518(histone H2A monoubiquitination);GO:0051865(protein autoubiquitination);GO:…	3.46152	3.31645	1.8633	5.08107	3.45406	2.54419	0.408921	-1.29011	0.034919	down	yes
MSTRG.18967	FAR2	ENSECAT00000019407	GO:0080019(fatty-acyl-CoA reductase (alcohol-forming) activity);GO:0005777(peroxisome);GO:0006629(lipid metabolic process);GO:0055114(oxidation-reduction process);GO:0016491(oxidoreductase activity);GO:0016020(membrane);GO:0016021(integral component of membrane);GO:0010025(wax biosynthetic process);GO:0035336(long-chain fatty-acyl-CoA metabolic process);GO:0102965(alcohol-forming fatty acyl-CoA r…	5.19756	1.81087	0.042504	8.4929	3.27758	5.18587	0.0676063	-3.8867	0.0349864	down	yes
MSTRG.20744	BICDL1	ENSECAT00000004514;ENSECAT00000004540	GO:0005737(cytoplasm);GO:0017137(Rab GTPase binding);GO:0034452(dynactin binding);GO:0031175(neuron projection development);GO:0055107(Golgi to secretory granule transport);GO:0005813(centrosome)	1.63602	1.40897	0.158555	2.90891	2.13861	2.36324	0.245682	-2.02513	0.0351102	down	yes
MSTRG.20921	ARHGAP28	ENSECAT00000014240	GO:0007165(signal transduction);GO:0051497(negative regulation of stress fiber assembly);GO:1904425(negative regulation of GTP binding)	1.89057	2.31492	6.66337	1.33271	2.35601	2.10539	4.21376	2.07511	0.0351226	up	yes
MSTRG.7647	ESYT3	ENSECAT00000020481	GO:0044232(organelle membrane contact site);GO:0031227(intrinsic component of endoplasmic reticulum membrane);GO:0008289(lipid binding);GO:0005887(integral component of plasma membrane);GO:0031234(extrinsic component of cytoplasmic side of plasma membrane)	2.93802	3.48069	0.609411	3.73977	1.86092	1.78223	0.257505	-1.95733	0.0351782	down	yes
MSTRG.2292	ATF5	ENSECAT00000019222	GO:0006357(regulation of transcription from RNA polymerase II promoter);GO:0006355(regulation of transcription, DNA-templated);GO:0003700(transcription factor activity, sequence-specific DNA binding);GO:0000977(RNA polymerase II regulatory region sequence-specific DNA binding);GO:0003682(chromatin binding);GO:0015631(tubulin binding);GO:0019900(kinase binding);GO:0043565(sequence-specific DNA bin…	1.19118	1.45155	0.963795	3.23641	1.8512	3.16214	0.402076	-1.31446	0.0351829	down	yes
MSTRG.13616	ASB6	ENSECAT00000019505	GO:0016567(protein ubiquitination);GO:0035556(intracellular signal transduction);GO:0005622(intracellular)	3.60952	2.9548	1.39131	5.04892	3.62484	4.80895	0.330224	-1.59848	0.0352479	down	yes
MSTRG.3698	BLMH	ENSECAT00000020692	GO:0043418(homocysteine catabolic process);GO:0008234(cysteine-type peptidase activity);GO:0004197(cysteine-type endopeptidase activity);GO:0009636(response to toxic substance);GO:0006508(proteolysis);GO:0005737(cytoplasm);GO:0008233(peptidase activity);GO:0042802(identical protein binding);GO:0042493(response to drug);GO:0005634(nucleus);GO:0070062(extracellular exosome)	37.9606	39.2165	12.5709	73.751	56.1724	48.9357	0.144061	-2.79525	0.0354899	down	yes
MSTRG.7696	PCOLCE2	ENSECAT00000021960	GO:0010952(positive regulation of peptidase activity);GO:0005576(extracellular region);GO:0005518(collagen binding);GO:0008201(heparin binding);GO:0016504(peptidase activator activity);GO:1990830(cellular response to leukemia inhibitory factor);GO:0070062(extracellular exosome)	8.9061	17.8266	274.921	1.49962	6.327	2.60426	250.721	7.96994	0.0355809	up	yes
MSTRG.1159	LOXL1	ENSECAT00000025174	GO:0016641(oxidoreductase activity, acting on the CH-NH2 group of donors, oxygen as acceptor);GO:0005507(copper ion binding);GO:0055114(oxidation-reduction process);GO:0031012(extracellular matrix)	7.96143	6.64215	12.0491	1.83052	3.33555	5.89917	5.38752	2.42962	0.0356866	up	yes
MSTRG.16337	THBS2	ENSECAT00000023244	GO:0030198(extracellular matrix organization);GO:0008201(heparin binding);GO:0005509(calcium ion binding);GO:0031012(extracellular matrix);GO:0007155(cell adhesion);GO:0016525(negative regulation of angiogenesis);GO:0005576(extracellular region);GO:0005578(proteinaceous extracellular matrix);GO:0005604(basement membrane);GO:0005615(extracellular space);GO:0031091(platelet alpha granule)	32.7846	56.4607	95.7074	28.4457	56.3196	63.0744	4.53057	2.17969	0.0357291	up	yes
MSTRG.20177	GAB2	ENSECAT00000021560	GO:0005068(transmembrane receptor protein tyrosine kinase adaptor activity);GO:0008284(positive regulation of cell proliferation);GO:0030316(osteoclast differentiation);GO:0005737(cytoplasm);GO:0005886(plasma membrane)	3.51966	4.01142	6.414	1.94398	2.10239	1.82255	2.7632	1.46634	0.0357343	up	yes
MSTRG.11325	ENSECAG00000014766	ENSECAT00000015435	GO:0072583(clathrin-dependent endocytosis)	1.61987	3.32836	0.0838462	3.49292	0.841665	1.43379	0.161455	-2.63079	0.0357701	down	yes
MSTRG.16392	MTHFD1L	ENSECAT00000028944;ENSECAT00000023957;ENSECAT00000001146	GO:0009113(purine nucleobase biosynthetic process);GO:0009257(10-formyltetrahydrofolate biosynthetic process);GO:0004329(formate-tetrahydrofolate ligase activity);GO:0004488(methylenetetrahydrofolate dehydrogenase (NADP+) activity);GO:0004477(methenyltetrahydrofolate cyclohydrolase activity);GO:0005524(ATP binding);GO:0055114(oxidation-reduction process);GO:0005737(cytoplasm);GO:0001843(neural tu…	3.38191	2.65318	5.05018	1.90839	2.60412	3.02914	2.31662	1.21202	0.0358954	up	yes
MSTRG.15458	VPS9D1	ENSECAT00000013213	NA	1.78043	2.30085	1.10779	2.98011	2.40286	2.40142	0.484102	-1.04662	0.0359256	down	yes
MSTRG.7016	MITF	ENSECAT00000006375;ENSECAT00000006351	GO:0030318(melanocyte differentiation);GO:0046983(protein dimerization activity);GO:0006357(regulation of transcription from RNA polymerase II promoter);GO:0006366(transcription from RNA polymerase II promoter);GO:0045944(positive regulation of transcription from RNA polymerase II promoter);GO:0005634(nucleus);GO:0006355(regulation of transcription, DNA-templated);GO:0003700(transcription factor …	1.92017	3.38091	4.32544	1.2812	2.85927	3.01768	2.91045	1.54124	0.0359269	up	yes
MSTRG.11032	TEAD3	ENSECAT00000016089;ENSECAT00000016093	GO:0035329(hippo signaling);GO:0048568(embryonic organ development);GO:0001085(RNA polymerase II transcription factor binding);GO:0045944(positive regulation of transcription from RNA polymerase II promoter);GO:0005667(transcription factor complex);GO:0003700(transcription factor activity, sequence-specific DNA binding);GO:0044212(transcription regulatory region DNA binding);GO:0043565(sequence-s…	11.1008	12.223	4.53832	14.4836	9.50567	10.9854	0.283122	-1.8205	0.0359304	down	yes
MSTRG.6166	CHST10	ENSECAT00000018844	GO:0016051(carbohydrate biosynthetic process);GO:0008146(sulfotransferase activity);GO:0000139(Golgi membrane);GO:0005975(carbohydrate metabolic process);GO:0016740(transferase activity);GO:0005794(Golgi apparatus);GO:0016021(integral component of membrane);GO:0016020(membrane)	3.63737	4.24002	6.06073	2.93543	4.0827	3.03589	2.06504	1.04617	0.0360787	up	yes
MSTRG.979	ENSECAG00000005782	ENSECAT00000005699	NA	1.2545	1.24082	1.94242	0	1.22413	0.201305	3.89908	1.96313	0.0361873	up	yes
MSTRG.5917	GLRX	ENSECAT00000026497	GO:0055114(oxidation-reduction process);GO:0045454(cell redox homeostasis);GO:0009055(electron carrier activity);GO:0015035(protein disulfide oxidoreductase activity);GO:0022900(electron transport chain);GO:0047485(protein N-terminus binding);GO:0045838(positive regulation of membrane potential);GO:2000651(positive regulation of sodium ion transmembrane transporter activity);GO:0005634(nucleus);G…	3.10073	7.13622	0.662558	10.5722	3.88241	4.80165	0.096549	-3.37259	0.0362811	down	yes
MSTRG.10254	CTSB	ENSECAT00000025516	GO:0050790(regulation of catalytic activity);GO:0004197(cysteine-type endopeptidase activity);GO:0051603(proteolysis involved in cellular protein catabolic process);GO:0005764(lysosome);GO:0008234(cysteine-type peptidase activity);GO:0006508(proteolysis);GO:0016787(hydrolase activity);GO:0008233(peptidase activity);GO:0005615(extracellular space);GO:0005518(collagen binding);GO:0043394(proteoglyc…	5.85432	8.34906	11.689	5.15494	7.94974	6.29646	2.50861	1.32689	0.0363215	up	yes
MSTRG.14658	TEF	ENSECAT00000019232	GO:0000977(RNA polymerase II regulatory region sequence-specific DNA binding);GO:0001077(transcriptional activator activity, RNA polymerase II core promoter proximal region sequence-specific binding);GO:0007275(multicellular organism development);GO:0043565(sequence-specific DNA binding);GO:0006357(regulation of transcription from RNA polymerase II promoter);GO:0006366(transcription from RNA poly…	6.34526	7.23637	3.78447	10.3678	5.22685	4.02625	0.337562	-1.56678	0.0364214	down	yes
MSTRG.17546	PLA2G4A	ENSECAT00000026856	GO:0009395(phospholipid catabolic process);GO:0004623(phospholipase A2 activity);GO:0004620(phospholipase activity);GO:0016042(lipid catabolic process);GO:0006629(lipid metabolic process);GO:0008152(metabolic process);GO:0016787(hydrolase activity);GO:0005737(cytoplasm);GO:0046872(metal ion binding);GO:0005509(calcium ion binding);GO:0005544(calcium-dependent phospholipid binding);GO:0102567(phos…	4.28886	4.29757	8.47376	3.27126	4.39104	3.8124	2.59808	1.37745	0.0364348	up	yes
MSTRG.19228	ENSECAG00000010216	ENSECAT00000010503	NA	0.489136	0.647031	0.81307	0	0.56187	0.655749	2.09337	1.06583	0.0364762	up	yes
MSTRG.19529	ENSECAG00000022733	ENSECAT00000024257	GO:0006672(ceramide metabolic process);GO:0016811(hydrolase activity, acting on carbon-nitrogen (but not peptide) bonds, in linear amides);GO:0006629(lipid metabolic process);GO:0016787(hydrolase activity);GO:0016021(integral component of membrane);GO:0016020(membrane);GO:0017040(ceramidase activity)	30.0676	32.6965	0.312074	122.87	41.4822	27.4012	0.00493254	-7.66345	0.0364949	down	yes
MSTRG.16842	FAM126A	ENSECAT00000025313	GO:0042552(myelination);GO:0046854(phosphatidylinositol phosphorylation);GO:0072659(protein localization to plasma membrane);GO:0005829(cytosol);GO:0005886(plasma membrane);GO:0043005(neuron projection)	1.97472	2.14259	5.06517	1.18369	1.75237	2.26518	3.27218	1.71025	0.0365804	up	yes
MSTRG.20211	DGAT2	ENSECAT00000026841	GO:0016747(transferase activity, transferring acyl groups other than amino-acyl groups);GO:0016020(membrane);GO:0016021(integral component of membrane);GO:0003846(2-acylglycerol O-acyltransferase activity);GO:0004144(diacylglycerol O-acyltransferase activity);GO:0042803(protein homodimerization activity);GO:0019432(triglyceride biosynthetic process);GO:0019915(lipid storage);GO:0034383(low-densit…	4.16046	5.08187	0.26669	11.2227	6.87674	7.18702	0.0735377	-3.76537	0.0365845	down	yes
MSTRG.4582	LMTK2	ENSECAT00000020922;ENSECAT00000020961	GO:0005829(cytosol);GO:0043086(negative regulation of catalytic activity);GO:0006468(protein phosphorylation);GO:0005524(ATP binding);GO:0004672(protein kinase activity);GO:0016020(membrane);GO:0016021(integral component of membrane);GO:0004674(protein serine/threonine kinase activity);GO:0004864(protein phosphatase inhibitor activity);GO:0070853(myosin VI binding);GO:0001881(receptor recycling);…	2.46322	2.43688	0.927331	3.22934	2.06915	2.91066	0.377783	-1.40437	0.0366292	down	yes
MSTRG.8450	FMNL2	ENSECAT00000012190;ENSECAT00000012096	GO:0022604(regulation of cell morphogenesis);GO:0016043(cellular component organization);GO:0007010(cytoskeleton organization);GO:0030036(actin cytoskeleton organization);GO:0003779(actin binding);GO:0017048(Rho GTPase binding);GO:0045296(cadherin binding);GO:0030866(cortical actin cytoskeleton organization)	5.15041	3.54087	5.95102	2.33523	3.42519	3.2331	2.31422	1.21053	0.0367121	up	yes
MSTRG.20451	PRMT3	ENSECAT00000021450;ENSECAT00000022769	GO:0019919(peptidyl-arginine methylation, to asymmetrical-dimethyl arginine);GO:0006479(protein methylation);GO:0035246(peptidyl-arginine N-methylation);GO:0005829(cytosol);GO:0006355(regulation of transcription, DNA-templated);GO:0032259(methylation);GO:0008168(methyltransferase activity);GO:0003676(nucleic acid binding);GO:0016740(transferase activity);GO:0008469(histone-arginine N-methyltransf…	7.259	5.5922	5.10472	11.9874	6.37421	9.69603	0.381845	-1.38894	0.0367592	down	yes
MSTRG.13734	CLIC3	ENSECAT00000011378	GO:0005254(chloride channel activity);GO:1902476(chloride transmembrane transport);GO:0034707(chloride channel complex);GO:0006821(chloride transport);GO:0034765(regulation of ion transmembrane transport);GO:0005244(voltage-gated ion channel activity);GO:0006811(ion transport);GO:0006810(transport);GO:0005634(nucleus);GO:0005737(cytoplasm);GO:0016020(membrane);GO:0016604(nuclear body);GO:0070062(…	8.15351	10.2567	0.152805	15.303	5.10269	6.4782	0.0387935	-4.68804	0.0367636	down	yes
MSTRG.1223	FEM1B	ENSECAT00000016329	GO:0004842(ubiquitin-protein transferase activity);GO:0005123(death receptor binding);GO:0002070(epithelial cell maturation);GO:0016567(protein ubiquitination);GO:0051438(regulation of ubiquitin-protein transferase activity);GO:0060442(branching involved in prostate gland morphogenesis);GO:0060743(epithelial cell maturation involved in prostate gland development);GO:1902041(regulation of extrinsi…	6.31889	5.38417	3.92862	8.21628	7.50423	6.64069	0.496285	-1.01076	0.0368006	down	yes
MSTRG.18014	ACP6	ENSECAT00000024195	GO:0002244(hematopoietic progenitor cell differentiation);GO:0005739(mitochondrion)	9.99246	7.62068	3.62778	13.6557	10.6065	10.2231	0.261345	-1.93597	0.0368511	down	yes
MSTRG.3346	ERBB2	ENSECAT00000022466	GO:0004716(signal transducer, downstream of receptor, with protein tyrosine kinase activity);GO:0007169(transmembrane receptor protein tyrosine kinase signaling pathway);GO:0004714(transmembrane receptor protein tyrosine kinase activity);GO:0004713(protein tyrosine kinase activity);GO:0018108(peptidyl-tyrosine phosphorylation);GO:0016310(phosphorylation);GO:0023014(signal transduction by protein …	14.8622	16.5736	5.85368	21.9357	15.3362	16.079	0.238276	-2.0693	0.036885	down	yes
MSTRG.14011	AGPAT3	ENSECAT00000024640	GO:0016746(transferase activity, transferring acyl groups);GO:0008152(metabolic process);GO:0016020(membrane);GO:0016021(integral component of membrane);GO:0042171(lysophosphatidic acid acyltransferase activity);GO:0005783(endoplasmic reticulum);GO:0005886(plasma membrane)	3.04077	1.9983	1.53679	4.85135	4.23225	3.68388	0.396496	-1.33462	0.0368879	down	yes
MSTRG.11315	ANO8	ENSECAT00000015020	GO:1902476(chloride transmembrane transport);GO:0016020(membrane);GO:0016021(integral component of membrane);GO:0005229(intracellular calcium activated chloride channel activity);GO:0006821(chloride transport);GO:0005622(intracellular);GO:0005886(plasma membrane)	2.99784	4.08446	2.28592	5.07066	3.73402	3.9933	0.486903	-1.03829	0.0369879	down	yes
MSTRG.16166	ENSECAG00000012339	ENSECAT00000012971;ENSECAT00000013000	GO:0000139(Golgi membrane)	7.67728	6.85611	11.7145	5.85405	7.126	7.28391	2.0645	1.04579	0.0369923	up	yes
MSTRG.6637	VIT	ENSECAT00000004661	GO:0005578(proteinaceous extracellular matrix);GO:0005539(glycosaminoglycan binding);GO:0010811(positive regulation of cell-substrate adhesion);GO:0030198(extracellular matrix organization);GO:0005614(interstitial matrix)	4.4577	6.34151	24.426	0.911531	1.25055	1.32098	17.5075	4.1299	0.036993	up	yes
MSTRG.21276	SERPINB7	ENSECAT00000026922	GO:0010951(negative regulation of endopeptidase activity);GO:0004867(serine-type endopeptidase inhibitor activity);GO:0005615(extracellular space)	6.14502	16.2597	0.191062	25.3834	6.39351	6.74467	0.02368	-5.40019	0.0370471	down	yes
MSTRG.17376	SLC19A2	ENSECAT00000016840	GO:0071934(thiamine transmembrane transport);GO:0051180(vitamin transport);GO:0016021(integral component of membrane);GO:0016020(membrane);GO:0015234(thiamine transmembrane transporter activity);GO:0015888(thiamine transport);GO:0005886(plasma membrane)	6.09581	4.64498	1.89672	6.44164	4.08355	4.53963	0.306525	-1.70592	0.0370748	down	yes
MSTRG.14617	APOBEC3Z1B	ENSECAT00000023854	GO:0016814(hydrolase activity, acting on carbon-nitrogen (but not peptide) bonds, in cyclic amidines);GO:0008270(zinc ion binding);GO:0016787(hydrolase activity);GO:0003824(catalytic activity)	0.89682	0.403062	0.07904	1.93211	0.098077	0.065929	0.262127	-1.93166	0.0371243	down	yes
ENSECAG00000008336	COL23A1	ENSECAT00000008711	NA	0.867629	1.41708	0.551782	1.78595	0.885983	1.00485	0.483004	-1.04989	0.0371954	down	yes
ENSECAG00000000381	DMXL2	ENSECAT00000001362	GO:0043291(RAVE complex);GO:0070072(vacuolar proton-transporting V-type ATPase complex assembly);GO:0007035(vacuolar acidification);GO:0017137(Rab GTPase binding);GO:0005615(extracellular space);GO:0008021(synaptic vesicle)	1.75204	1.35831	1.8066	0.393417	0.954037	1.13495	2.21096	1.14467	0.0373004	up	yes
MSTRG.6091	WNT3A	ENSECAT00000021041	GO:0045165(cell fate commitment);GO:0030182(neuron differentiation);GO:0016055(Wnt signaling pathway);GO:0005109(frizzled binding);GO:0005578(proteinaceous extracellular matrix);GO:0007275(multicellular organism development);GO:0005102(receptor binding);GO:0005576(extracellular region);GO:0005615(extracellular space);GO:0010469(regulation of receptor activity);GO:0003713(transcription coactivator…	0.624612	0.739472	0.018781	1.16478	0.668665	0.390933	0.410766	-1.28361	0.037384	down	yes
MSTRG.11575	ENSECAG00000019903	ENSECAT00000021069	NA	0.827015	0.753445	1.53644	0.420399	0.742659	0.419856	2.00529	1.00381	0.0373946	up	yes
MSTRG.14134	ADAM9	ENSECAT00000007148	GO:0004222(metalloendopeptidase activity);GO:0008237(metallopeptidase activity);GO:0006508(proteolysis);GO:0046872(metal ion binding);GO:0016020(membrane);GO:0016021(integral component of membrane);GO:0005178(integrin binding);GO:0005518(collagen binding);GO:0017124(SH3 domain binding);GO:0043236(laminin binding);GO:0000186(activation of MAPKK activity);GO:0006509(membrane protein ectodomain prot…	11.6581	16.8615	44.589	7.31151	11.2714	9.29222	7.42166	2.89174	0.0374085	up	yes
MSTRG.18796	CLSTN3	ENSECAT00000022165	GO:0007156(homophilic cell adhesion via plasma membrane adhesion molecules);GO:0005509(calcium ion binding);GO:0016020(membrane);GO:0016021(integral component of membrane);GO:0001558(regulation of cell growth);GO:0007416(synapse assembly);GO:0035249(synaptic transmission, glutamatergic);GO:0050806(positive regulation of synaptic transmission);GO:0051932(synaptic transmission, GABAergic);GO:005196…	6.34584	3.98355	2.19513	9.07318	6.88468	6.70328	0.264006	-1.92136	0.037412	down	yes
MSTRG.15845	FAM114A1	ENSECAT00000016922	GO:0005634(nucleus);GO:0005654(nucleoplasm);GO:0005794(Golgi apparatus);GO:0005829(cytosol)	1.02813	1.73074	3.15294	0.373093	0.596792	0.861746	3.4692	1.7946	0.0374571	up	yes
MSTRG.3325	TNS4	ENSECAT00000008164	GO:0008104(protein localization);GO:0005925(focal adhesion)	3.93259	4.19986	0.871841	7.12499	5.04226	5.24092	0.182429	-2.45459	0.0375234	down	yes
MSTRG.8226	MCF2L	ENSECAT00000018345;ENSECAT00000018395	GO:0035023(regulation of Rho protein signal transduction);GO:0005089(Rho guanyl-nucleotide exchange factor activity);GO:0005085(guanyl-nucleotide exchange factor activity);GO:0035556(intracellular signal transduction);GO:0005622(intracellular);GO:0065009(regulation of molecular function);GO:0035091(phosphatidylinositol binding);GO:0005615(extracellular space)	3.11061	4.06771	1.28871	5.68572	3.9487	4.79311	0.284509	-1.81346	0.0375603	down	yes
MSTRG.16953	DNAJB9	ENSECAT00000013011	GO:0051787(misfolded protein binding);GO:0030433(ubiquitin-dependent ERAD pathway);GO:0005783(endoplasmic reticulum);GO:0070062(extracellular exosome)	3.81487	2.21923	4.75123	0.533473	3.82191	2.95535	5.33305	2.41496	0.0376289	up	yes
MSTRG.20932	PTPRM	ENSECAT00000025289;ENSECAT00000025318;ENSECAT00000025331	GO:0035335(peptidyl-tyrosine dephosphorylation);GO:0016311(dephosphorylation);GO:0006470(protein dephosphorylation);GO:0016791(phosphatase activity);GO:0004725(protein tyrosine phosphatase activity);GO:0016020(membrane);GO:0016021(integral component of membrane);GO:0005001(transmembrane receptor protein tyrosine phosphatase activity);GO:0042802(identical protein binding);GO:0045296(cadherin bindi…	3.43202	4.1183	8.50453	1.98891	2.48066	3.0494	3.69157	1.88423	0.0376424	up	yes
MSTRG.7915	POSTN	ENSECAT00000025899	GO:0007155(cell adhesion);GO:0005615(extracellular space);GO:0005578(proteinaceous extracellular matrix);GO:0030198(extracellular matrix organization);GO:0008201(heparin binding);GO:0046872(metal ion binding);GO:0008593(regulation of Notch signaling pathway);GO:0009888(tissue development);GO:0071307(cellular response to vitamin K);GO:0005802(trans-Golgi network);GO:0031012(extracellular matrix)	58.6275	73.8054	135.074	62.1923	99.0488	79.5125	2.77755	1.47381	0.0377542	up	yes
MSTRG.17871	ENSECAG00000010854	ENSECAT00000010902;ENSECAT00000011155	GO:0050727(regulation of inflammatory response);GO:0050786(RAGE receptor binding);GO:0050544(arachidonic acid binding);GO:0035662(Toll-like receptor 4 binding);GO:0045087(innate immune response);GO:0008017(microtubule binding);GO:0008270(zinc ion binding);GO:0046872(metal ion binding);GO:0005509(calcium ion binding)	5.31919	1.06909	0.0253515	106.699	7.15509	2.16086	0.00388506	-8.00785	0.0378824	down	yes
MSTRG.12802	ENSECAG00000011149	ENSECAT00000000418;ENSECAT00000000426;ENSECAT00000011482	NA	2.54315	2.15233	3.68615	1.44188	1.60592	1.77481	2.04092	1.02922	0.0379276	up	yes
MSTRG.19857	TIRAP	ENSECAT00000012827	GO:0007165(signal transduction);GO:0005080(protein kinase C binding);GO:0035662(Toll-like receptor 4 binding);GO:0035663(Toll-like receptor 2 binding);GO:0046982(protein heterodimerization activity);GO:0007250(activation of NF-kappaB-inducing kinase activity);GO:0032496(response to lipopolysaccharide);GO:0032738(positive regulation of interleukin-15 production);GO:0032757(positive regulation of i…	5.90526	4.23302	6.92777	3.15919	4.87521	4.15177	2.16412	1.11378	0.0381131	up	yes
MSTRG.12748	FERMT2	ENSECAT00000022084;ENSECAT00000022089	GO:0005547(phosphatidylinositol-3,4,5-trisphosphate binding);GO:0007160(cell-matrix adhesion);GO:0007179(transforming growth factor beta receptor signaling pathway);GO:0007229(integrin-mediated signaling pathway);GO:0016055(Wnt signaling pathway);GO:0033622(integrin activation);GO:0034446(substrate adhesion-dependent cell spreading);GO:0048041(focal adhesion assembly);GO:0072657(protein localizat…	17.8685	19.4789	42.0139	11.8194	14.7254	13.7653	4.03269	2.01174	0.0381442	up	yes
MSTRG.2302	ENSECAG00000024181	ENSECAT00000026015	NA	0.451545	0.408864	0.253709	1.35963	0.282709	0.383698	0.440576	-1.18254	0.03817	down	yes
MSTRG.1397	FBN1	ENSECAT00000021421;ENSECAT00000021326	GO:0090287(regulation of cellular response to growth factor stimulus);GO:0009653(anatomical structure morphogenesis);GO:0005201(extracellular matrix structural constituent);GO:0031012(extracellular matrix);GO:0005578(proteinaceous extracellular matrix);GO:0005509(calcium ion binding);GO:0005178(integrin binding);GO:0008201(heparin binding);GO:0032403(protein complex binding);GO:0042802(identical …	8.58662	16.3653	91.4599	2.49445	5.25318	3.25999	44.0631	5.4615	0.0382391	up	yes
MSTRG.4427	NUDT8	ENSECAT00000023868	GO:0016787(hydrolase activity)	3.27522	1.92811	0.917052	3.70846	2.21226	2.58243	0.326288	-1.61578	0.0382556	down	yes
MSTRG.17913	ENSECAG00000017884	ENSECAT00000018941	GO:0046914(transition metal ion binding);GO:0005198(structural molecule activity);GO:0046872(metal ion binding);GO:0005509(calcium ion binding)	15.6169	40.9742	0.631573	73.7403	16.4373	12.3014	0.0101689	-6.61969	0.0383023	down	yes
MSTRG.18668	FARP2	ENSECAT00000008807;ENSECAT00000008729	GO:0008092(cytoskeletal protein binding);GO:0035023(regulation of Rho protein signal transduction);GO:0005089(Rho guanyl-nucleotide exchange factor activity);GO:0005856(cytoskeleton);GO:0065009(regulation of molecular function);GO:0030676(Rac guanyl-nucleotide exchange factor activity);GO:0007155(cell adhesion);GO:0016322(neuron remodeling);GO:0016601(Rac protein signal transduction);GO:0022405(h…	4.17259	4.36163	2.21607	5.66533	4.74761	4.94028	0.429548	-1.21911	0.0383972	down	yes
MSTRG.20589	LIMK2	ENSECAT00000010307	GO:0004871(signal transducer activity);GO:0035556(intracellular signal transduction);GO:0004674(protein serine/threonine kinase activity);GO:0006468(protein phosphorylation);GO:0005524(ATP binding);GO:0004672(protein kinase activity);GO:0005634(nucleus);GO:0046872(metal ion binding);GO:0005737(cytoplasm);GO:0046982(protein heterodimerization activity);GO:0007283(spermatogenesis);GO:0005801(cis-Go…	20.6193	20.4434	5.30415	29.5789	18.4311	17.9887	0.150873	-2.72859	0.0384099	down	yes
MSTRG.2815	ENPP3	ENSECAT00000007581;ENSECAT00000007617	GO:0030247(polysaccharide binding);GO:0006898(receptor-mediated endocytosis);GO:0005044(scavenger receptor activity);GO:0008152(metabolic process);GO:0046872(metal ion binding);GO:0003676(nucleic acid binding);GO:0016787(hydrolase activity);GO:0003824(catalytic activity);GO:0006955(immune response);GO:0016020(membrane);GO:0016021(integral component of membrane);GO:0047429(nucleoside-triphosphate …	1.71136	1.36879	3.75234	0.654577	0.916121	1.034	3.26454	1.70688	0.0385328	up	yes
MSTRG.11874	RNF24	ENSECAT00000018434	GO:0043161(proteasome-mediated ubiquitin-dependent protein catabolic process);GO:0042787(protein ubiquitination involved in ubiquitin-dependent protein catabolic process);GO:0000209(protein polyubiquitination);GO:0008270(zinc ion binding);GO:0061630(ubiquitin protein ligase activity);GO:0046872(metal ion binding);GO:0016020(membrane);GO:0016021(integral component of membrane);GO:0005794(Golgi app…	2.23457	1.98974	3.81037	1.35507	1.8274	1.39548	2.30368	1.20394	0.0385473	up	yes
MSTRG.18671	THAP4	ENSECAT00000000218	GO:0003676(nucleic acid binding);GO:0003677(DNA binding);GO:0020037(heme binding);GO:0042803(protein homodimerization activity)	1.70757	1.6934	0.921065	4.29043	1.38075	3.47354	0.270717	-1.88514	0.0385851	down	yes
MSTRG.10654	TFAP2A	ENSECAT00000018600	GO:0000977(RNA polymerase II regulatory region sequence-specific DNA binding);GO:0000981(RNA polymerase II transcription factor activity, sequence-specific DNA binding);GO:0006366(transcription from RNA polymerase II promoter);GO:0048856(anatomical structure development);GO:0005634(nucleus);GO:0042127(regulation of cell proliferation);GO:0006355(regulation of transcription, DNA-templated);GO:0003…	2.69831	2.33891	0.0780571	4.18269	2.35909	2.84769	0.152344	-2.7146	0.0386459	down	yes
ENSECAG00000009062	PCP4L1	ENSECAT00000009205	NA	0.297592	0.13725	1.1776	0.06872	0.432999	0.350016	2.40392	1.26539	0.0386469	up	yes
MSTRG.13347	ABCA1	ENSECAT00000011043	GO:0098656(anion transmembrane transport);GO:0038027(apolipoprotein A-I-mediated signaling pathway);GO:0042626(ATPase activity, coupled to transmembrane movement of substances);GO:0043231(intracellular membrane-bounded organelle);GO:0006869(lipid transport);GO:0016887(ATPase activity);GO:0005524(ATP binding);GO:0055085(transmembrane transport);GO:0016021(integral component of membrane);GO:0000166…	6.69658	11.4639	12.791	4.48983	8.29872	7.22979	3.14017	1.65084	0.038706	up	yes
MSTRG.1885	ENSECAG00000025120	ENSECAT00000027119	NA	58.9254	89.8391	1.6803	181.766	38.2074	78.6307	0.00573588	-7.44577	0.0387372	down	yes
MSTRG.9697	ZC3H12A	ENSECAT00000009761	GO:0090503(RNA phosphodiester bond hydrolysis, exonucleolytic);GO:0003677(DNA binding);GO:0003682(chromatin binding);GO:0003723(RNA binding);GO:0003729(mRNA binding);GO:0003730(mRNA 3'-UTR binding);GO:0004521(endoribonuclease activity);GO:0004532(exoribonuclease activity);GO:0004540(ribonuclease activity);GO:0004843(thiol-dependent ubiquitin-specific protease activity);GO:0035198(miRNA binding);G…	2.36169	2.7624	1.71635	9.57727	2.24165	2.45505	0.180377	-2.47091	0.0387624	down	yes
MSTRG.20171	ENSECAG00000008038	ENSECAT00000009190	GO:0000902(cell morphogenesis);GO:0046982(protein heterodimerization activity);GO:0048666(neuron development);GO:0097264(self proteolysis);GO:0007157(heterophilic cell-cell adhesion via plasma membrane cell adhesion molecules);GO:0050839(cell adhesion molecule binding);GO:0042803(protein homodimerization activity);GO:0043005(neuron projection);GO:0005887(integral component of plasma membrane);GO:…	2.76289	2.27598	0.287677	5.33224	4.05169	4.17983	0.162342	-2.62289	0.0388036	down	yes
MSTRG.953	MCTP2	ENSECAT00000024451	GO:0005783(endoplasmic reticulum);GO:0016020(membrane);GO:0016021(integral component of membrane);GO:0005509(calcium ion binding);GO:0005654(nucleoplasm);GO:0005829(cytosol)	6.29125	6.02577	0.681678	10.3925	5.90667	5.46726	0.103117	-3.27765	0.0389292	down	yes
MSTRG.14851	JCAD	ENSECAT00000025869	GO:0005911(cell-cell junction);GO:0043410(positive regulation of MAPK cascade);GO:0090050(positive regulation of cell migration involved in sprouting angiogenesis);GO:1900748(positive regulation of vascular endothelial growth factor signaling pathway);GO:1903589(positive regulation of blood vessel endothelial cell proliferation involved in sprouting angiogenesis);GO:1903672(positive regulation of…	9.04285	9.74812	14.1003	4.90864	4.38274	4.91354	2.64157	1.40139	0.0389606	up	yes
MSTRG.3902	MYH10	ENSECAT00000017905	GO:0016459(myosin complex);GO:0003774(motor activity);GO:0005524(ATP binding);GO:0003779(actin binding);GO:0051015(actin filament binding);GO:0000166(nucleotide binding);GO:0000281(mitotic cytokinesis);GO:0001701(in utero embryonic development);GO:0001764(neuron migration);GO:0001778(plasma membrane repair);GO:0003279(cardiac septum development);GO:0006887(exocytosis);GO:0006930(substrate-depende…	7.22409	6.69134	14.4937	3.86088	4.42437	4.35128	3.63301	1.86117	0.0390106	up	yes
MSTRG.7212	ENSECAG00000021970	ENSECAT00000023378	GO:0055114(oxidation-reduction process);GO:0016020(membrane);GO:0016021(integral component of membrane)	2.89228	2.94293	1.8142	4.58153	4.6375	4.25092	0.481833	-1.05339	0.0391583	down	yes
MSTRG.11210	ELOVL5	ENSECAT00000015567	GO:0042761(very long-chain fatty acid biosynthetic process);GO:0034626(fatty acid elongation, polyunsaturated fatty acid);GO:0030425(dendrite);GO:0035338(long-chain fatty-acyl-CoA biosynthetic process);GO:0034625(fatty acid elongation, monounsaturated fatty acid);GO:0019367(fatty acid elongation, saturated fatty acid);GO:0006636(unsaturated fatty acid biosynthetic process);GO:0006631(fatty acid m…	1.74828	2.03128	2.93203	0.335421	2.13454	2.61755	3.87038	1.95248	0.0391653	up	yes
ENSECAG00000011012	ZAP70	ENSECAT00000011735	GO:0007169(transmembrane receptor protein tyrosine kinase signaling pathway);GO:0004715(non-membrane spanning protein tyrosine kinase activity);GO:0031234(extrinsic component of cytoplasmic side of plasma membrane);GO:0038083(peptidyl-tyrosine autophosphorylation);GO:0004713(protein tyrosine kinase activity);GO:0016477(cell migration);GO:0005102(receptor binding);GO:0030154(cell differentiation);…	0.448318	0.292508	0.275807	1.22308	0.368293	0.632871	0.492295	-1.0224	0.0391656	down	yes
MSTRG.12268	PTK6	ENSECAT00000010172	GO:0007169(transmembrane receptor protein tyrosine kinase signaling pathway);GO:0031234(extrinsic component of cytoplasmic side of plasma membrane);GO:0038083(peptidyl-tyrosine autophosphorylation);GO:0004715(non-membrane spanning protein tyrosine kinase activity);GO:0004713(protein tyrosine kinase activity);GO:0016477(cell migration);GO:0005102(receptor binding);GO:0030154(cell differentiation);…	1.89466	3.20872	0.140515	5.59277	3.33099	3.69104	0.131856	-2.92296	0.0392383	down	yes
MSTRG.9886	CLIC4	ENSECAT00000017238	GO:0005254(chloride channel activity);GO:1902476(chloride transmembrane transport);GO:0001525(angiogenesis);GO:0034707(chloride channel complex);GO:0006821(chloride transport);GO:0005739(mitochondrion);GO:0034765(regulation of ion transmembrane transport);GO:0005244(voltage-gated ion channel activity);GO:0006811(ion transport);GO:0006810(transport);GO:0005634(nucleus);GO:0005737(cytoplasm);GO:001…	3.42111	5.47349	7.11258	2.04779	7.24981	6.97347	3.77807	1.91765	0.0392749	up	yes
MSTRG.19347	RASSF3	ENSECAT00000024761	GO:0042981(regulation of apoptotic process);GO:0007165(signal transduction);GO:0042802(identical protein binding);GO:0005829(cytosol);GO:0005886(plasma membrane)	1.37824	1.5492	4.4615	0.828227	1.46907	1.9853	3.64735	1.86685	0.0392922	up	yes
MSTRG.16877	HOXA10	ENSECAT00000013021	GO:0043565(sequence-specific DNA binding);GO:0006366(transcription from RNA polymerase II promoter);GO:0003677(DNA binding);GO:0005634(nucleus);GO:0006355(regulation of transcription, DNA-templated);GO:0000978(RNA polymerase II core promoter proximal region sequence-specific DNA binding);GO:0001077(transcriptional activator activity, RNA polymerase II core promoter proximal region sequence-specif…	0.112609	0.430854	0.0701015	2.50933	0.469344	1.41255	0.233632	-2.09769	0.0393241	down	yes
MSTRG.5350	RGS11	ENSECAT00000026747	GO:0005834(heterotrimeric G-protein complex);GO:0035556(intracellular signal transduction);GO:0005886(plasma membrane);GO:0043547(positive regulation of GTPase activity);GO:0005096(GTPase activator activity);GO:0004871(signal transducer activity);GO:0007186(G-protein coupled receptor signaling pathway);GO:0005737(cytoplasm);GO:0031681(G-protein beta-subunit binding);GO:0043234(protein complex)	0.506062	0.492386	0.440588	2.35307	0.755498	1.00738	0.357271	-1.48491	0.0394006	down	yes
MSTRG.16905	SCRN1	ENSECAT00000024952	GO:0006887(exocytosis);GO:0016805(dipeptidase activity);GO:0006508(proteolysis);GO:0005634(nucleus);GO:0031965(nuclear membrane)	2.70074	3.38062	4.08801	1.47024	2.05104	1.27082	2.30927	1.20744	0.0394189	up	yes
MSTRG.4704	AZGP1	ENSECAT00000015779	GO:0005886(plasma membrane);GO:0005615(extracellular space)	38.7322	7.08201	0.121534	54.3049	8.33258	5.42174	0.0076882	-7.02314	0.0394408	down	yes
MSTRG.8441	ARL5A	ENSECAT00000025356	GO:0007264(small GTPase mediated signal transduction);GO:0005525(GTP binding);GO:0005622(intracellular);GO:0000166(nucleotide binding);GO:1903292(protein localization to Golgi membrane)	16.3642	11.8363	10.1063	20.6664	16.9547	17.745	0.457678	-1.1276	0.0394834	down	yes
MSTRG.18817	ENSECAG00000015784	ENSECAT00000016780	GO:0004866(endopeptidase inhibitor activity);GO:0010951(negative regulation of endopeptidase activity);GO:0005576(extracellular region);GO:0005615(extracellular space)	8.55392	6.27871	0.176096	6.70966	1.36711	3.00448	0.0790464	-3.66116	0.0395988	down	yes
ENSECAG00000011123	GABRG1	ENSECAT00000011919	GO:0055085(transmembrane transport);GO:0045202(synapse);GO:0034220(ion transmembrane transport);GO:0007214(gamma-aminobutyric acid signaling pathway);GO:0006821(chloride transport);GO:0006811(ion transport);GO:0004890(GABA-A receptor activity);GO:0005230(extracellular ligand-gated ion channel activity);GO:0006810(transport);GO:0005216(ion channel activity);GO:0030054(cell junction);GO:0005886(pla…	0.366441	0.252006	0.051241	1.02401	0.275861	0.113568	0.444787	-1.16881	0.0397048	down	yes
MSTRG.3080	ABCA9	ENSECAT00000024978;ENSECAT00000025043	GO:0042626(ATPase activity, coupled to transmembrane movement of substances);GO:0043231(intracellular membrane-bounded organelle);GO:0006869(lipid transport);GO:0016887(ATPase activity);GO:0005524(ATP binding);GO:0055085(transmembrane transport);GO:0016021(integral component of membrane);GO:0000166(nucleotide binding);GO:0016020(membrane);GO:0005739(mitochondrion)	6.2406	9.33976	12.055	2.75328	2.60509	2.45335	3.7439	1.90454	0.0397097	up	yes
MSTRG.8673	GULP1	ENSECAT00000025049	GO:0006911(phagocytosis, engulfment)	3.51743	3.75736	7.18779	2.22308	2.77408	2.27192	2.92208	1.547	0.0398591	up	yes
MSTRG.5570	NDST1	ENSECAT00000018788;ENSECAT00000018821	GO:0015016([heparan sulfate]-glucosamine N-sulfotransferase activity);GO:0008146(sulfotransferase activity);GO:0016787(hydrolase activity);GO:0016020(membrane);GO:0016021(integral component of membrane);GO:0019213(deacetylase activity);GO:0042328(heparan sulfate N-acetylglucosaminyltransferase activity);GO:0000271(polysaccharide biosynthetic process);GO:0003279(cardiac septum development);GO:0006…	7.03004	5.63226	3.22015	7.53454	5.62244	6.15095	0.418769	-1.25577	0.0400242	down	yes
MSTRG.71	ENSECAG00000017638	ENSECAT00000018908	GO:0008152(metabolic process);GO:0050660(flavin adenine dinucleotide binding);GO:0016627(oxidoreductase activity, acting on the CH-CH group of donors);GO:0003995(acyl-CoA dehydrogenase activity);GO:0055114(oxidation-reduction process);GO:0016491(oxidoreductase activity)	6.08017	2.65315	2.21059	13.1607	3.19057	3.79633	0.146821	-2.76787	0.0400955	down	yes
MSTRG.14004	PDXK	ENSECAT00000023958	GO:0009443(pyridoxal 5'-phosphate salvage);GO:0008478(pyridoxal kinase activity);GO:0016310(phosphorylation);GO:0005829(cytosol);GO:0000287(magnesium ion binding);GO:0005524(ATP binding);GO:0008270(zinc ion binding);GO:0030170(pyridoxal phosphate binding);GO:0030955(potassium ion binding);GO:0031402(sodium ion binding);GO:0031403(lithium ion binding);GO:0042803(protein homodimerization activity);…	14.6414	10.1525	7.24274	16.6725	11.0359	14.0716	0.380782	-1.39296	0.0401252	down	yes
MSTRG.20276	ENSECAG00000018619	ENSECAT00000019764	GO:0015884(folic acid transport);GO:0008517(folic acid transporter activity);GO:0005542(folic acid binding)	4.11395	4.73862	14.5545	1.65829	2.12721	2.36968	7.22494	2.85299	0.0402629	up	yes
MSTRG.1599	MMP14	ENSECAT00000008899;ENSECAT00000009008	GO:0030307(positive regulation of cell growth);GO:0030335(positive regulation of cell migration);GO:0004222(metalloendopeptidase activity);GO:0008237(metallopeptidase activity);GO:0031012(extracellular matrix);GO:0008270(zinc ion binding);GO:0006508(proteolysis);GO:0016787(hydrolase activity);GO:0008233(peptidase activity);GO:0046872(metal ion binding);GO:0016020(membrane);GO:0016021(integral com…	17.7707	22.5435	53.3915	8.76855	11.1559	8.41529	7.00633	2.80866	0.0402644	up	yes
MSTRG.7865	KATNAL1	ENSECAT00000005142	GO:0005874(microtubule);GO:0016887(ATPase activity);GO:0030496(midbody);GO:0005819(spindle);GO:0005815(microtubule organizing center);GO:0000922(spindle pole);GO:0051013(microtubule severing);GO:0051301(cell division);GO:0007049(cell cycle);GO:0008568(microtubule-severing ATPase activity);GO:0008017(microtubule binding);GO:0005856(cytoskeleton);GO:0005524(ATP binding);GO:0016787(hydrolase activit…	0.868288	1.60522	3.00845	0.329325	0.572481	0.742347	3.50444	1.80919	0.0403502	up	yes
MSTRG.8808	CYP20A1	ENSECAT00000011539	GO:0055114(oxidation-reduction process);GO:0020037(heme binding);GO:0016705(oxidoreductase activity, acting on paired donors, with incorporation or reduction of molecular oxygen);GO:0005506(iron ion binding);GO:0016020(membrane)	11.6472	9.02618	22.3815	6.12716	7.92275	7.97035	3.85841	1.94801	0.0403508	up	yes
MSTRG.2127	SLC1A5	ENSECAT00000012168	GO:0015293(symporter activity);GO:0055085(transmembrane transport);GO:0006810(transport);GO:0016021(integral component of membrane);GO:0016020(membrane);GO:0005886(plasma membrane);GO:0070062(extracellular exosome)	7.28522	5.13536	10.1333	3.6246	9.2264	9.52212	3.13506	1.64849	0.0403565	up	yes
MSTRG.15799	NIPAL1	ENSECAT00000020757	GO:1903830(magnesium ion transmembrane transport);GO:0015693(magnesium ion transport);GO:0015095(magnesium ion transmembrane transporter activity);GO:0016020(membrane);GO:0016021(integral component of membrane)	2.22843	2.58451	0.627882	4.40983	2.54974	1.51068	0.244737	-2.0307	0.040382	down	yes
MSTRG.22776	SSR4	ENSECAT00000024854	GO:0005783(endoplasmic reticulum);GO:0016021(integral component of membrane);GO:0070062(extracellular exosome)	83.6912	72.0241	39.9177	96.9976	75.5244	67.76	0.352012	-1.5063	0.0403981	down	yes
MSTRG.22550	CHRDL1	ENSECAT00000012735	GO:0001654(eye development);GO:0030514(negative regulation of BMP signaling pathway);GO:0048749(compound eye development)	22.5996	37.1568	168.489	5.33671	8.87672	4.27694	41.5799	5.37781	0.0404788	up	yes
ENSECAG00000004811	MB21D2	ENSECAT00000004680	GO:0032403(protein complex binding);GO:0045296(cadherin binding)	0.714767	1.19981	0	5.80078	0	0	0.080674	-3.63175	0.040569	down	yes
MSTRG.11208	ICK	ENSECAT00000023604	GO:0042073(intraciliary transport);GO:0005929(cilium);GO:0035556(intracellular signal transduction);GO:0010468(regulation of gene expression);GO:0060271(cilium assembly);GO:0004674(protein serine/threonine kinase activity);GO:0006468(protein phosphorylation);GO:0005524(ATP binding);GO:0004672(protein kinase activity);GO:0005634(nucleus);GO:0005737(cytoplasm);GO:0000287(magnesium ion binding);GO:0…	5.20802	5.95655	9.52015	4.18757	4.93643	4.70852	2.27964	1.18881	0.0407624	up	yes
MSTRG.5158	EMP2	ENSECAT00000023162	GO:0005829(cytosol);GO:0016021(integral component of membrane);GO:0016020(membrane);GO:0005178(integrin binding);GO:0019900(kinase binding);GO:0019901(protein kinase binding);GO:0001765(membrane raft assembly);GO:0001913(T cell mediated cytotoxicity);GO:0001952(regulation of cell-matrix adhesion);GO:0001954(positive regulation of cell-matrix adhesion);GO:0003093(regulation of glomerular filtratio…	18.9169	19.4767	4.56026	24.4225	13.2282	16.8351	0.151855	-2.71924	0.0407712	down	yes
MSTRG.16046	AKT3	ENSECAT00000021259	GO:0035556(intracellular signal transduction);GO:0004674(protein serine/threonine kinase activity);GO:0018105(peptidyl-serine phosphorylation);GO:0016310(phosphorylation);GO:0005622(intracellular);GO:0006468(protein phosphorylation);GO:0005524(ATP binding);GO:0004672(protein kinase activity);GO:0016301(kinase activity);GO:0016740(transferase activity);GO:0000166(nucleotide binding);GO:0000002(mit…	2.22876	2.71682	5.47614	1.2487	1.5004	1.49344	3.29093	1.7185	0.0409216	up	yes
MSTRG.18857	EMP1	ENSECAT00000022944	GO:0016049(cell growth);GO:0016021(integral component of membrane);GO:0016020(membrane);GO:0008219(cell death);GO:0032060(bleb assembly);GO:0005886(plasma membrane)	4.88542	5.08997	6.84288	1.74043	7.93839	5.93516	4.13964	2.0495	0.0410052	up	yes
MSTRG.7394	CTDSPL	ENSECAT00000013675;ENSECAT00000025607	GO:0006470(protein dephosphorylation);GO:0004721(phosphoprotein phosphatase activity);GO:0016311(dephosphorylation);GO:0016791(phosphatase activity);GO:0001933(negative regulation of protein phosphorylation);GO:2000134(negative regulation of G1/S transition of mitotic cell cycle);GO:0070062(extracellular exosome)	4.19385	3.11998	1.6706	4.30533	3.01565	3.18333	0.423212	-1.24055	0.0410225	down	yes
MSTRG.1954	ZNF383	ENSECAT00000014049;ENSECAT00000014157	GO:0006355(regulation of transcription, DNA-templated);GO:0003700(transcription factor activity, sequence-specific DNA binding);GO:0003676(nucleic acid binding);GO:0005622(intracellular);GO:0046872(metal ion binding);GO:0005634(nucleus);GO:0031965(nuclear membrane)	2.40585	3.78217	4.30703	1.527	2.03679	1.81492	2.34932	1.23224	0.041047	up	yes
MSTRG.3647	RAB34	ENSECAT00000007592	GO:0003924(GTPase activity);GO:0005525(GTP binding)	3.9105	5.12923	8.01574	3.39641	6.96821	4.11221	2.67722	1.42073	0.0411143	up	yes
MSTRG.15402	CRISPLD2	ENSECAT00000026607	GO:0005576(extracellular region);GO:0005539(glycosaminoglycan binding);GO:0008201(heparin binding);GO:0030198(extracellular matrix organization);GO:0060325(face morphogenesis);GO:0005578(proteinaceous extracellular matrix);GO:0030133(transport vesicle);GO:0070062(extracellular exosome)	17.5817	27.8959	83.1526	7.18542	8.82039	9.61135	13.4564	3.75022	0.041145	up	yes
MSTRG.16282	FNDC1	ENSECAT00000000245	GO:0016607(nuclear speck)	3.08227	4.41325	16.1425	0.867836	1.34022	2.27479	11.9243	3.57583	0.0412738	up	yes
MSTRG.17605	CD34	ENSECAT00000026956	GO:0045171(intercellular bridge);GO:0016324(apical plasma membrane);GO:0036053(glomerular endothelium fenestra);GO:0009925(basal plasma membrane);GO:0009897(external side of plasma membrane);GO:2001214(positive regulation of vasculogenesis);GO:1901215(negative regulation of neuron death);GO:1900041(negative regulation of interleukin-2 secretion);GO:1900038(negative regulation of cellular response…	14.8106	14.9334	36.3197	7.69285	8.69591	9.98096	5.02702	2.3297	0.0415513	up	yes
MSTRG.3763	CTNS	ENSECAT00000026098	GO:0005765(lysosomal membrane);GO:0015811(L-cystine transport);GO:0015184(L-cystine transmembrane transporter activity);GO:0016020(membrane);GO:0016021(integral component of membrane);GO:0002088(lens development in camera-type eye);GO:0006749(glutathione metabolic process);GO:0007420(brain development);GO:0007616(long-term memory);GO:0007625(grooming behavior);GO:0007628(adult walking behavior);G…	5.07234	3.70803	2.38134	5.74885	4.46244	4.50671	0.435097	-1.20059	0.0415598	down	yes
ENSECAG00000022093	SLC2A5	ENSECAT00000024381	GO:0016324(apical plasma membrane);GO:0005887(integral component of plasma membrane);GO:0022857(transmembrane transporter activity);GO:0005215(transporter activity);GO:0006810(transport);GO:0055085(transmembrane transport);GO:0005886(plasma membrane);GO:0016021(integral component of membrane);GO:0016020(membrane);GO:0008643(carbohydrate transport);GO:0005353(fructose transmembrane transporter act…	0.707171	0.479605	0.020377	1.11862	0.861596	0.620222	0.433718	-1.20517	0.0415724	down	yes
MSTRG.1529	RASGRP1	ENSECAT00000010916	GO:0042629(mast cell granule);GO:0007265(Ras protein signal transduction);GO:0005085(guanyl-nucleotide exchange factor activity);GO:0007264(small GTPase mediated signal transduction);GO:0043087(regulation of GTPase activity);GO:0005096(GTPase activator activity);GO:0035556(intracellular signal transduction);GO:0046872(metal ion binding);GO:0005509(calcium ion binding);GO:0001786(phosphatidylserin…	4.72914	5.79219	0.499944	10.2449	6.20587	5.1689	0.0962822	-3.37659	0.0415781	down	yes
MSTRG.3364	PIP4K2B	ENSECAT00000020398;ENSECAT00000023949	GO:0046854(phosphatidylinositol phosphorylation);GO:0016307(phosphatidylinositol phosphate kinase activity);GO:0046488(phosphatidylinositol metabolic process);GO:0016310(phosphorylation);GO:0016301(kinase activity);GO:0016740(transferase activity);GO:0005524(ATP binding);GO:0000166(nucleotide binding);GO:0016308(1-phosphatidylinositol-4-phosphate 5-kinase activity);GO:0042803(protein homodimeriza…	4.3024	4.45682	5.74197	2.53223	3.91205	2.41097	2.19686	1.13545	0.0417213	up	yes
MSTRG.15580	HERC6	ENSECAT00000020769	GO:0004842(ubiquitin-protein transferase activity);GO:0016567(protein ubiquitination);GO:0061630(ubiquitin protein ligase activity);GO:0016740(transferase activity);GO:0005737(cytoplasm);GO:0005634(nucleus);GO:0005829(cytosol)	2.92457	1.85427	1.86671	8.75023	6.33071	4.29403	0.265645	-1.91243	0.0417706	down	yes
MSTRG.7916	TRPC4	ENSECAT00000026909	GO:0051480(regulation of cytosolic calcium ion concentration);GO:0006828(manganese ion transport);GO:0015279(store-operated calcium channel activity);GO:0005262(calcium channel activity);GO:0070588(calcium ion transmembrane transport);GO:0006811(ion transport);GO:0006810(transport);GO:0005216(ion channel activity);GO:0005887(integral component of plasma membrane);GO:0055085(transmembrane transpor…	0.90039	1.5064	0.584135	2.96906	0.480879	0.968501	0.292544	-1.77327	0.0419832	down	yes
MSTRG.12394	ENSECAG00000008469	ENSECAT00000008567	GO:0016020(membrane);GO:0016021(integral component of membrane)	1.29587	2.37613	4.39578	1.41238	2.9511	2.2819	2.9075	1.53978	0.0420553	up	yes
MSTRG.4696	ENSECAG00000019610	ENSECAT00000020752	GO:0005634(nucleus);GO:0006355(regulation of transcription, DNA-templated);GO:0003700(transcription factor activity, sequence-specific DNA binding)	2.4909	2.28429	2.83962	1.01337	2.0973	1.15959	2.2091	1.14346	0.0420562	up	yes
MSTRG.18800	CD163	ENSECAT00000020379	GO:0006898(receptor-mediated endocytosis);GO:0005044(scavenger receptor activity);GO:0016020(membrane);GO:0016021(integral component of membrane);GO:0005886(plasma membrane);GO:0009897(external side of plasma membrane)	8.16572	11.6356	39.3755	2.22141	2.59649	2.13781	16.2332	4.02087	0.0421588	up	yes
MSTRG.21671	CTHRC1	ENSECAT00000021751	GO:0005109(frizzled binding);GO:0017147(Wnt-protein binding);GO:0032092(positive regulation of protein binding);GO:0033690(positive regulation of osteoblast proliferation);GO:0043932(ossification involved in bone remodeling);GO:0045669(positive regulation of osteoblast differentiation);GO:0060071(Wnt signaling pathway, planar cell polarity pathway);GO:0060122(inner ear receptor stereocilium organ…	2.80027	12.7687	22.6251	0.427287	2.66395	1.01951	28.0356	4.80919	0.0422713	up	yes
MSTRG.8506	GRB14	ENSECAT00000022614	GO:0005070(SH3/SH2 adaptor activity);GO:0009967(positive regulation of signal transduction);GO:0007165(signal transduction);GO:0030971(receptor tyrosine kinase binding);GO:0042802(identical protein binding);GO:0042803(protein homodimerization activity);GO:0046627(negative regulation of insulin receptor signaling pathway);GO:0005737(cytoplasm);GO:0005886(plasma membrane);GO:0043231(intracellular m…	2.78696	3.13267	0.169309	5.19883	3.20029	3.48189	0.140753	-2.82876	0.0422966	down	yes
MSTRG.10016	TNFRSF1B	ENSECAT00000013231	GO:0097190(apoptotic signaling pathway);GO:0033209(tumor necrosis factor-mediated signaling pathway);GO:0005031(tumor necrosis factor-activated receptor activity);GO:0007275(multicellular organism development);GO:0005887(integral component of plasma membrane);GO:0032496(response to lipopolysaccharide);GO:0042127(regulation of cell proliferation);GO:0006955(immune response);GO:0006954(inflammatory…	2.82629	5.33501	11.1411	1.7956	2.94627	3.17444	5.60874	2.48768	0.0423706	up	yes
MSTRG.1464	ZNF106	ENSECAT00000025152	GO:0017124(SH3 domain binding);GO:0008286(insulin receptor signaling pathway);GO:0005829(cytosol);GO:0016020(membrane);GO:0003676(nucleic acid binding);GO:0003723(RNA binding)	8.37157	7.29929	11.6408	5.45434	6.48927	7.84885	2.1266	1.08855	0.0423861	up	yes
ENSECAG00000019565	DLX5	ENSECAT00000020798	GO:0043565(sequence-specific DNA binding);GO:0006366(transcription from RNA polymerase II promoter);GO:0003677(DNA binding);GO:0005634(nucleus);GO:0006355(regulation of transcription, DNA-templated);GO:0000978(RNA polymerase II core promoter proximal region sequence-specific DNA binding);GO:0001077(transcriptional activator activity, RNA polymerase II core promoter proximal region sequence-specif…	0.850846	0.878888	0.013334	1.07322	0.622707	0.600738	0.416822	-1.2625	0.0424369	down	yes
MSTRG.9246	CSTA	ENSECAT00000025834	GO:0004869(cysteine-type endopeptidase inhibitor activity);GO:0004866(endopeptidase inhibitor activity);GO:0010951(negative regulation of endopeptidase activity);GO:0005622(intracellular);GO:0002020(protease binding);GO:0005198(structural molecule activity);GO:0030674(protein binding, bridging);GO:0010466(negative regulation of peptidase activity);GO:0018149(peptide cross-linking);GO:0030216(kera…	72.8966	80.4403	1.27072	226.134	67.4221	46.1545	0.00427154	-7.87103	0.0424851	down	yes
MSTRG.10602	SLC22A23	ENSECAT00000014524;ENSECAT00000014527	GO:0015711(organic anion transport);GO:0008514(organic anion transmembrane transporter activity);GO:0022857(transmembrane transporter activity);GO:0005215(transporter activity);GO:0016021(integral component of membrane);GO:0055085(transmembrane transport);GO:0016020(membrane)	2.9109	3.03321	0.828155	4.05694	2.89896	2.98368	0.298953	-1.74201	0.0424995	down	yes
MSTRG.7707	ENSECAG00000009060	ENSECAT00000009203	GO:0030126(COPI vesicle coat);GO:0060038(cardiac muscle cell proliferation);GO:0014066(regulation of phosphatidylinositol 3-kinase signaling);GO:0005615(extracellular space)	2.73417	3.83654	0.424961	5.21669	2.08066	4.21506	0.158638	-2.65619	0.0425341	down	yes
MSTRG.8743	PLCL1	ENSECAT00000007413	GO:0035556(intracellular signal transduction);GO:0016042(lipid catabolic process);GO:0006629(lipid metabolic process);GO:0008081(phosphoric diester hydrolase activity);GO:0004435(phosphatidylinositol phospholipase C activity);GO:0016787(hydrolase activity);GO:0007165(signal transduction);GO:0005622(intracellular);GO:0004871(signal transducer activity);GO:0050811(GABA receptor binding);GO:0070679(…	2.15348	2.5043	4.15849	1.13182	2.08215	3.16102	2.83572	1.50371	0.0425455	up	yes
MSTRG.9751	KIAA1522	ENSECAT00000021890	GO:0030154(cell differentiation)	4.7077	4.43731	1.09829	6.43111	4.187	5.03249	0.218242	-2.196	0.0425541	down	yes
MSTRG.14990	ENSECAG00000023079	ENSECAT00000024652	NA	1.0069	1.36744	1.56874	0	0.911376	1.12774	3.14121	1.65132	0.0426594	up	yes
MSTRG.2904	ENSECAG00000017882	ENSECAT00000015991;ENSECAT00000016033;ENSECAT00000021191;ENSECAT00000021282;ENSECAT00000018859	GO:0071821(FANCM-MHF complex);GO:0043240(Fanconi anaemia nuclear complex);GO:0031297(replication fork processing);GO:0000712(resolution of meiotic recombination intermediates);GO:0003690(double-stranded DNA binding);GO:0006281(DNA repair);GO:0051382(kinetochore assembly)	24.4214	21.7388	6.70558	36.9713	26.3557	28.541	0.154237	-2.69677	0.0428158	down	yes
MSTRG.19531	ALKBH7	ENSECAT00000025312	GO:0005759(mitochondrial matrix);GO:0006974(cellular response to DNA damage stimulus);GO:1902445(regulation of mitochondrial membrane permeability involved in programmed necrotic cell death);GO:0006631(fatty acid metabolic process);GO:0010883(regulation of lipid storage);GO:0005739(mitochondrion)	8.94254	6.84526	2.12066	10.203	6.4274	6.83833	0.209182	-2.25717	0.04288	down	yes
MSTRG.20013	CNN1	ENSECAT00000015253	GO:0005516(calmodulin binding);GO:0003779(actin binding);GO:0031032(actomyosin structure organization);GO:1904706(negative regulation of vascular smooth muscle cell proliferation);GO:0005856(cytoskeleton);GO:0005925(focal adhesion)	10.147	5.03531	1.58325	12.3711	5.27674	9.20095	0.125144	-2.99833	0.0428834	down	yes
MSTRG.13727	EDF1	ENSECAT00000013080	GO:1903506(regulation of nucleic acid-templated transcription);GO:0043565(sequence-specific DNA binding);GO:0003677(DNA binding);GO:0003713(transcription coactivator activity);GO:0003723(RNA binding);GO:0043388(positive regulation of DNA binding);GO:0005634(nucleus);GO:0005669(transcription factor TFIID complex);GO:0005730(nucleolus);GO:0005737(cytoplasm);GO:0005829(cytosol);GO:0070062(extracellu…	29.2392	28.9181	18.4334	49.8153	45.4264	57.9424	0.344796	-1.53619	0.0429825	down	yes
MSTRG.3935	PMP22	ENSECAT00000027190	GO:0007050(cell cycle arrest);GO:0007049(cell cycle);GO:0005886(plasma membrane);GO:0016021(integral component of membrane);GO:0016020(membrane);GO:0008219(cell death);GO:0032060(bleb assembly)	3.44291	5.02371	14.2885	1.67314	2.3305	2.54818	7.27529	2.86301	0.0429856	up	yes
MSTRG.15705	SLC4A4	ENSECAT00000021313	GO:0015701(bicarbonate transport);GO:0098656(anion transmembrane transport);GO:0035725(sodium ion transmembrane transport);GO:0051453(regulation of intracellular pH);GO:0008509(anion transmembrane transporter activity);GO:0005452(inorganic anion exchanger activity);GO:0015698(inorganic anion transport);GO:0006820(anion transport);GO:0006811(ion transport);GO:0006810(transport);GO:0005887(integral…	1.31072	0.9324	5.52799	0.176597	0.568948	0.527893	7.09084	2.82596	0.043336	up	yes
MSTRG.20617	RNF215	ENSECAT00000022297	NA	3.76113	5.23124	3.42326	7.33022	5.8548	5.77803	0.494927	-1.01471	0.0433835	down	yes
MSTRG.12788	ENSECAG00000009167	ENSECAT00000009307	NA	7.91016	9.13464	20.3146	4.33948	5.06724	4.4879	4.73846	2.24442	0.0434395	up	yes
MSTRG.10724	MBOAT1	ENSECAT00000014629	GO:0016020(membrane);GO:0016021(integral component of membrane)	3.02104	4.66657	7.42182	1.33695	1.6407	1.11746	4.18065	2.06373	0.0438599	up	yes
MSTRG.4217	RAB3IL1	ENSECAT00000006983	GO:0065009(regulation of molecular function);GO:0017112(Rab guanyl-nucleotide exchange factor activity)	1.31513	2.19705	7.96737	0.370983	0.780737	0.733124	8.60042	3.10441	0.0438911	up	yes
MSTRG.17494	AXDND1	ENSECAT00000008522;ENSECAT00000022136	NA	5.14932	4.03226	1.0815	10.9152	9.88235	9.75556	0.144802	-2.78784	0.0438964	down	yes
MSTRG.14684	SERHL2	ENSECAT00000011066	GO:0005739(mitochondrion);GO:0031410(cytoplasmic vesicle)	15.7998	12.2974	0.491172	33.9552	15.7449	22.2149	0.0238173	-5.39185	0.0440082	down	yes
MSTRG.6271	IL36B	ENSECAT00000021318	GO:0019221(cytokine-mediated signaling pathway);GO:0005149(interleukin-1 receptor binding);GO:0005125(cytokine activity);GO:0005615(extracellular space);GO:0005576(extracellular region);GO:0006955(immune response);GO:0006954(inflammatory response);GO:0010469(regulation of receptor activity)	0.171644	0.337925	0.04986	0.904548	0.2106	0.139158	0.479953	-1.05904	0.044091	down	yes
MSTRG.2490	DDX43	ENSECAT00000019064	GO:0005730(nucleolus);GO:0010501(RNA secondary structure unwinding);GO:0004386(helicase activity);GO:0003723(RNA binding);GO:0004004(ATP-dependent RNA helicase activity);GO:0003676(nucleic acid binding);GO:0005524(ATP binding);GO:0016787(hydrolase activity);GO:0005737(cytoplasm);GO:0000166(nucleotide binding);GO:0005622(intracellular)	2.33334	7.85872	15.4779	2.18949	10.4657	6.016	9.32985	3.22185	0.0441154	up	yes
MSTRG.20962	ENSECAG00000006411	ENSECAT00000006363	NA	1.95003	3.21754	3.68226	0	2.14064	2.49534	6.7201	2.74848	0.0441177	up	yes
ENSECAG00000005576	ENSECAG00000005576	ENSECAT00000005491	GO:0016758(transferase activity, transferring hexosyl groups);GO:0005975(carbohydrate metabolic process);GO:0016020(membrane)	0.60038	0.329083	0.046205	0.715543	0	0.421759	0.489249	-1.03136	0.0442268	down	yes
MSTRG.8679	COL5A2	ENSECAT00000011989	GO:0005201(extracellular matrix structural constituent);GO:0046332(SMAD binding);GO:0001501(skeletal system development);GO:0030199(collagen fibril organization);GO:0043588(skin development);GO:0048592(eye morphogenesis);GO:0071230(cellular response to amino acid stimulus);GO:1903225(negative regulation of endodermal cell differentiation);GO:0005581(collagen trimer);GO:0005588(collagen type V tri…	14.4268	23.5467	37.2015	10.2961	14.4177	11.8275	4.21319	2.07491	0.0442279	up	yes
MSTRG.9892	GRHL3	ENSECAT00000010379	GO:0006357(regulation of transcription from RNA polymerase II promoter);GO:0043565(sequence-specific DNA binding);GO:0003700(transcription factor activity, sequence-specific DNA binding);GO:0006366(transcription from RNA polymerase II promoter);GO:0005634(nucleus);GO:0000981(RNA polymerase II transcription factor activity, sequence-specific DNA binding);GO:0001228(transcriptional activator activi…	12.8663	12.0206	0.309353	23.8084	10.1677	11.6933	0.0293857	-5.08874	0.0442848	down	yes
MSTRG.867	HOMER2	ENSECAT00000025484	GO:0035256(G-protein coupled glutamate receptor binding);GO:0003779(actin binding);GO:0030160(GKAP/Homer scaffold activity);GO:0007605(sensory perception of sound);GO:0008277(regulation of G-protein coupled receptor protein signaling pathway);GO:0035584(calcium-mediated signaling using intracellular calcium source);GO:0048148(behavioral response to cocaine);GO:0048875(chemical homeostasis within …	2.02702	2.30882	0.151682	3.89414	2.72651	2.28515	0.188723	-2.40566	0.0443254	down	yes
MSTRG.15254	NFATC3	ENSECAT00000014815	GO:0006366(transcription from RNA polymerase II promoter);GO:0003677(DNA binding);GO:0006355(regulation of transcription, DNA-templated);GO:0003700(transcription factor activity, sequence-specific DNA binding);GO:0000978(RNA polymerase II core promoter proximal region sequence-specific DNA binding);GO:0001077(transcriptional activator activity, RNA polymerase II core promoter proximal region sequ…	3.28377	3.4432	2.47087	6.82457	3.01375	2.61756	0.360809	-1.47069	0.0444004	down	yes
MSTRG.20822	P2RX7	ENSECAT00000010815	GO:0098794(postsynapse);GO:0005639(integral component of nuclear inner membrane);GO:0098655(cation transmembrane transport);GO:0033198(response to ATP);GO:0004931(extracellular ATP-gated cation channel activity);GO:0001614(purinergic nucleotide receptor activity);GO:0060079(excitatory postsynaptic potential);GO:0098793(presynapse);GO:0006811(ion transport);GO:0006810(transport);GO:0005216(ion cha…	2.37863	3.4836	1.4649	4.82418	2.90449	2.31673	0.362007	-1.46591	0.0444984	down	yes
MSTRG.2635	ENSECAG00000008961	ENSECAT00000009108	GO:0003676(nucleic acid binding);GO:0003677(DNA binding);GO:0006355(regulation of transcription, DNA-templated)	3.74112	2.98985	4.62135	2.25601	4.35384	2.91854	2.06164	1.0438	0.0444996	up	yes
[truncated: 95 more rows]

## Sheet: dorsal part vs fetlock
Table S2 Gene differential expression results between dorsal part and fetlock.
[truncated: 200 more rows]

## Sheet: mane vs tail
Table S2 Gene differential expression results between mane and tail.
[truncated: 24 more rows]

## Sheet: mane vs fetlock
Table S2 Gene differential expression results between mane and fetlock.
[truncated: 82 more rows]

## Sheet: tail vs fetlock
Table S2 Gene differential expression results between tail and fetlock.
[truncated: 61 more rows]
