# Supplementary material for: Hair follicle regional specificity in different parts of bay Mongolian horse by histology and transcriptional profiling
Source: BMC Genomics. 2020 Sep 22;21:651. doi: 10.1186/s12864-020-07064-1 (PMC7510135; doi:10.1186/s12864-020-07064-1)
Supplement: Supplementary file 3 — Additional file 3. GO enrichments. Significant GO enrichments between every two different parts. [file 12864_2020_7064_MOESM3_ESM.xlsx]

## Sheet: mane vs dorsal part
Table S3 GO enrichments of interest between mane and dorsal part.
GO_ID	GO_Term	GO_function	Genes	S gene number	pvalue
GO:0042470	melanosome	cellular_component	DCT;GPR143;MLANA;PMEL;RAB27B;SYTL2;TYRP1	7	6.65276e-08
GO:0033162	melanosome membrane	cellular_component	GPR143;OCA2;TYRP1	3	2.99865e-05
GO:0032438	melanosome organization	biological_process	GPR143;PMEL;TYRP1	3	0.000162555
GO:0048066	developmental pigmentation	biological_process	DCT;OCA2;PMEL	3	0.000611591
GO:0042438	melanin biosynthetic process	biological_process	DCT;OCA2	2	0.000629632
GO:0043473	pigmentation	biological_process	DCT;OCA2;TYRP1	3	0.00494588
GO:0032402	melanosome transport	biological_process	GPR143;RAB27B	2	0.00882812
GO:0030318	melanocyte differentiation	biological_process	OCA2;TYRP1	2	0.0127019
GO:0048021	regulation of melanin biosynthetic process	biological_process	SLC24A5	1	0.0145899
GO:0072544	L-DOPA binding	molecular_function	GPR143	1	0.0145899
GO:0006583	melanin biosynthetic process from tyrosine	biological_process	DCT	1	0.0145899
GO:0035643	L-DOPA receptor activity	molecular_function	GPR143	1	0.0145899
GO:0006582	melanin metabolic process	biological_process	TYRP1	1	0.0289679
GO:0048023	positive regulation of melanin biosynthetic process	biological_process	TYRP1	1	0.0289679
GO:0004167	dopachrome isomerase activity	molecular_function	DCT	1	0.0289679
GO:0032400	melanosome localization	biological_process	GPR143	1	0.043137
GO:2000740	negative regulation of mesenchymal stem cell differentiation	biological_process	REST	1	0.0145899
GO:0034683	integrin alphav-beta3 complex	cellular_component	ITGAV	1	0.0145899
GO:0033627	cell adhesion mediated by integrin	biological_process	ITGAV;NOV	2	0.0196363
GO:0034686	integrin alphav-beta8 complex	cellular_component	ITGAV	1	0.0289679
GO:1903038	negative regulation of leukocyte cell-cell adhesion	biological_process	ASS1	1	0.0289679
GO:0034684	integrin alphav-beta5 complex	cellular_component	ITGAV	1	0.0289679
GO:0035867	alphav-beta3 integrin-IGF-1-IGF1R complex	cellular_component	ITGAV	1	0.0289679
GO:0034685	integrin alphav-beta6 complex	cellular_component	ITGAV	1	0.0289679
GO:0033632	regulation of cell-cell adhesion mediated by integrin	biological_process	ADA	1	0.043137
GO:0071603	endothelial cell-cell adhesion	biological_process	NOV	1	0.043137
GO:0007155	cell adhesion	biological_process	DSG4;EMILIN1;HAS3;ITGAV;NINJ1;NOV;RET	7	0.049106
GO:0005112	Notch binding	molecular_function	CHAC1;NOV	2	0.0196363
GO:0045095	keratin filament	cellular_component	ENSECAG00000007982;ENSECAG00000009201;ENSECAG00000010460;ENSECAG00000010582;ENSECAG00000015117;ENSECAG00000015478;ENSECAG00000024398;KRT82	8	4.37612e-09

## Sheet: dorsal part vs tail
Table S3 GO enrichments of interest between dorsal part and tail.
GO_ID	GO_Term	GO_function	Genes	S gene number	pvalue
GO:0016055	Wnt signaling pathway	biological_process	CTNNBIP1;FERMT2;LRP6;MITF;SFRP2;TCF7L2;WNT11;WNT16;WNT3A;WNT3;WNT4;WNT7B	12	0.000409378
GO:1990851	Wnt-Frizzled-LRP5/6 complex	NA	LRP6;WNT3A	2	0.002789
GO:0060070	canonical Wnt signaling pathway	biological_process	LRP6;PLPP3;SFRP2;TCF7L2;WNT11;WNT3A;WNT3;WNT4;WNT7B	9	0.00281766
GO:0090244	Wnt signaling pathway involved in somitogenesis	biological_process	LRP6;SFRP2	2	0.015581
GO:0090263	positive regulation of canonical Wnt signaling pathway	biological_process	CCAR2;DKK2;DLX5;LRP6;SFRP2;WNT3A;WNT4	7	0.0273249
GO:0035567	non-canonical Wnt signaling pathway	biological_process	SFRP2;WNT11;WNT4	3	0.0345728
GO:0090090	negative regulation of canonical Wnt signaling pathway	biological_process	ANKRD6;CTHRC1;DKK2;MCC;SFRP2;TCF7L2;WNT11;WNT4	8	0.0356221
GO:1901297	positive regulation of canonical Wnt signaling pathway involved in cardiac muscle cell fate commitment	biological_process	RBPJ	1	0.0528421
GO:2000081	positive regulation of canonical Wnt signaling pathway involved in controlling type B pancreatic cell proliferation	biological_process	WNT3A	1	0.0528421
GO:0044338	canonical Wnt signaling pathway involved in mesenchymal stem cell differentiation	biological_process	WNT3	1	0.0528421
GO:2000055	positive regulation of Wnt signaling pathway involved in dorsal/ventral axis specification	biological_process	LRP6	1	0.0528421
GO:0038030	non-canonical Wnt signaling pathway via MAPK cascade	biological_process	WNT4	1	0.0528421
GO:1905474	canonical Wnt signaling pathway involved in stem cell proliferation	NA	WNT3	1	0.0528421
GO:0022407	regulation of cell-cell adhesion	biological_process	EPHA7;MINK1;WNT4	3	0.00438297
GO:0072089	stem cell proliferation	biological_process	CD34;WNT3;WNT7B	3	0.00673883
GO:0033631	cell-cell adhesion mediated by integrin	biological_process	ADAM9;ITGB1	2	0.015581
GO:0033627	cell adhesion mediated by integrin	biological_process	ADAM9;FBN1;ITGB1	3	0.0415621
GO:0045296	cadherin binding	molecular_function	ARHGAP18;CAST;DBN1;DBNL;EPN2;EPS8L1;FMNL2;ITGB1;MB21D2;MYO1B;NOTCH3;PHLDB2;PRDX6;PTPRM;RDX;SCRIB;TRPC4	17	0.0494967
GO:0034677	integrin alpha7-beta1 complex	cellular_component	ITGB1	1	0.0528421
GO:0034665	integrin alpha1-beta1 complex	cellular_component	ITGB1	1	0.0528421
GO:0034680	integrin alpha10-beta1 complex	cellular_component	ITGB1	1	0.0528421
GO:0034111	negative regulation of homotypic cell-cell adhesion	biological_process	RDX	1	0.0528421
GO:0045766	positive regulation of angiogenesis	biological_process	ANXA3;CD34;HIPK2;HSPB1;IL1A;ITGB1;SFRP2;SPHK1;VASH2;ZC3H12A	10	0.0020473
GO:0045765	regulation of angiogenesis	biological_process	EMP2;RNH1;VASH2;WARS	4	0.0190416
GO:0097755	positive regulation of blood vessel diameter	NA	NOS1;SCPEP1	2	0.0250639
GO:0060716	labyrinthine layer blood vessel development	biological_process	OVOL2;RBPJ;VASH2	3	0.0415621
GO:0097101	blood vessel endothelial cell fate specification	biological_process	RBPJ	1	0.0528421
GO:0097497	blood vessel endothelial cell delamination	biological_process	TRPV4	1	0.0528421
GO:0001568	blood vessel development	biological_process	LOX;MEF2C;PLPP3;SPHK1;TCF7L2	5	0.0530323
GO:0030216	keratinocyte differentiation	biological_process	ADAM9;ANXA1;CERS3;CLIC4;CSTA;LCE4A;RBPJ;WNT16	8	0.00012148
GO:0002070	epithelial cell maturation	biological_process	FEM1B;TFCP2L1;TMEM79	3	0.00135662
GO:0016477	cell migration	biological_process	EMP2;ENSECAG00000017471;FYN;ITGB1;LCK;MMP14;PIK3C2B;PIK3C2G;PTK6;SCRIB;SDC2;SH3BP1;TNK1;WWC1;ZAP70	15	0.0123704
GO:0008544	epidermis development	biological_process	EVPL;GRHL3;LCE4A;OVOL2;PPARA	5	0.0145165
GO:0045596	negative regulation of cell differentiation	biological_process	ITGB1;NOTCH3;RARG;RBPJ;WNT4	5	0.0193043
GO:0090131	mesenchyme migration	biological_process	ACTC1;ACTG2	2	0.0250639
GO:0001837	epithelial to mesenchymal transition	biological_process	LOXL2;RBPJ;WNT11;WNT4	4	0.0353732
GO:0048505	regulation of timing of cell differentiation	biological_process	GDPD5;RBPJ	2	0.0362925
GO:0097190	apoptotic signaling pathway	biological_process	DAPK1;ENSECAG00000020810;SGPL1;TNFRSF11A;TNFRSF1B;TNFRSF25	6	0.0396493
GO:1904036	negative regulation of epithelial cell apoptotic process	NA	MST1	1	0.0528421
GO:0045684	positive regulation of epidermis development	biological_process	TMEM79	1	0.0528421
GO:0048144	fibroblast proliferation	biological_process	WNT7B	1	0.0528421
GO:1902178	fibroblast growth factor receptor apoptotic signaling pathway	biological_process	FGFR3	1	0.0528421

## Sheet: dorsal part vs fetlock
Table S3 GO enrichments of interest between dorsal part and fetlock.
GO_ID	GO_Term	GO_function	Genes	S gene number	pvalue
GO:0042567	insulin-like growth factor ternary complex	cellular_component	IGF1;IGFBP3	2	0.000383307
GO:0043568	positive regulation of insulin-like growth factor receptor signaling pathway	biological_process	IGF1;IGFBP3	2	0.00187382
GO:0048009	insulin-like growth factor receptor signaling pathway	biological_process	IGF1R;IGF1	2	0.00344574
GO:0031994	insulin-like growth factor I binding	molecular_function	IGF1R;IGFBP3	2	0.00661822
GO:0005010	insulin-like growth factor-activated receptor activity	molecular_function	IGF1R	1	0.0113785
GO:0005520	insulin-like growth factor binding	molecular_function	IGF1R;IGFBP3	2	0.0174757
GO:0061179	negative regulation of insulin secretion involved in cellular response to glucose stimulus	biological_process	FKBP1B	1	0.0226283
GO:0005158	insulin receptor binding	molecular_function	IGF1R;IGF1	2	0.0301556
GO:0043559	insulin binding	molecular_function	IGF1R	1	0.0447474
GO:0035867	alphav-beta3 integrin-IGF-1-IGF1R complex	cellular_component	IGF1R;IGF1	2	0.000383307
GO:0033624	negative regulation of integrin activation	biological_process	PTGER4	1	0.0226283
GO:2000736	regulation of stem cell differentiation	biological_process	TEAD2	1	0.0337507
GO:0061170	negative regulation of hair follicle placode formation	biological_process	DKK4	1	0.0113785
GO:0043065	positive regulation of apoptotic process	biological_process	APBB1;BOK;IGFBP3;SUDS3;ZBTB16;ZNF268	6	0.0187959
GO:2001237	negative regulation of extrinsic apoptotic signaling pathway	biological_process	IGF1;SIAH2	2	0.0427561
GO:0030335	positive regulation of cell migration	biological_process	CCL24;IGF1R;IGF1;ZNF268	4	0.0457996

## Sheet: mane vs tail
Table S3 GO enrichments of interest between mane and tail.
GO_ID	GO_Term	GO_function	Genes	S gene number	pvalue
GO:0034678	integrin alpha8-beta1 complex	cellular_component	NPNT	1	0.00119103
GO:0033631	cell-cell adhesion mediated by integrin	biological_process	NPNT	1	0.00475608
GO:0001569	branching involved in blood vessel morphogenesis	biological_process	GNA13	1	0.0247321
GO:0010694	positive regulation of alkaline phosphatase activity	biological_process	NPNT	1	0.00356906

## Sheet: mane vs fetlock
Table S3 GO enrichments of interest between mane and fetlock.
GO_ID	GO_Term	GO_function	Genes	S gene number	pvalue
GO:0042567	insulin-like growth factor ternary complex	cellular_component	IGFBP3	1	0.0135896
GO:0043568	positive regulation of insulin-like growth factor receptor signaling pathway	biological_process	IGFBP3	1	0.0269972
GO:0031995	insulin-like growth factor II binding	molecular_function	IGFBP3	1	0.0314264
GO:0043569	negative regulation of insulin-like growth factor receptor signaling pathway	biological_process	CILP	1	0.0314264
GO:0043567	regulation of insulin-like growth factor receptor signaling pathway	biological_process	IGFBP3	1	0.0358357
GO:0031994	insulin-like growth factor I binding	molecular_function	IGFBP3	1	0.0489452
GO:1903038	negative regulation of leukocyte cell-cell adhesion	biological_process	PPARA	1	0.0090801
GO:0071603	endothelial cell-cell adhesion	biological_process	CYP1B1	1	0.0135896
GO:0033629	negative regulation of cell adhesion mediated by integrin	biological_process	CYP1B1	1	0.0180789
GO:0098742	cell-cell adhesion via plasma-membrane adhesion molecules	biological_process	FLRT3	1	0.0269972
GO:0022409	positive regulation of cell-cell adhesion	biological_process	CD47	1	0.0269972
GO:0001525	angiogenesis	biological_process	ANGPTL4;CYP1B1;TGFBI	3	0.0118356
GO:0001955	blood vessel maturation	biological_process	MMP2	1	0.0135896
GO:2001055	positive regulation of mesenchymal cell apoptotic process	biological_process	MSX1	1	0.00455025
GO:0001837	epithelial to mesenchymal transition	biological_process	MSX1;RFLNB	2	0.00527928
GO:0010463	mesenchymal cell proliferation	biological_process	MSX1	1	0.0135896
GO:1902255	positive regulation of intrinsic apoptotic signaling pathway by p53 class mediator	biological_process	MSX1	1	0.0135896
GO:0090131	mesenchyme migration	biological_process	ACTG2	1	0.0225481

## Sheet: tail vs fetlock
Table S3 GO enrichments of interest between tail and fetlock.
GO_ID	GO_Term	GO_function	Genes	S gene number	pvalue
GO:0060354	negative regulation of cell adhesion molecule production	biological_process	APOA1	1	0.00308723
GO:0071603	endothelial cell-cell adhesion	biological_process	CYP1B1	1	0.00923373
GO:0033629	negative regulation of cell adhesion mediated by integrin	biological_process	CYP1B1	1	0.0122931
GO:0034115	negative regulation of heterotypic cell-cell adhesion	biological_process	APOA1	1	0.0153431
GO:0098742	cell-cell adhesion via plasma-membrane adhesion molecules	biological_process	FLRT3	1	0.018384
GO:0043534	blood vessel endothelial cell migration	biological_process	APOA1	1	0.018384
GO:0043569	negative regulation of insulin-like growth factor receptor signaling pathway	biological_process	CILP	1	0.0214157
GO:0043065	positive regulation of apoptotic process	biological_process	BNIP3;CYP1B1;NR4A1	3	0.0196324
GO:0097193	intrinsic apoptotic signaling pathway	biological_process	BNIP3	1	0.0423823
GO:0002009	morphogenesis of an epithelium	biological_process	CA2	1	0.0453414
