# Supplementary material for: Hair follicle regional specificity in different parts of bay Mongolian horse by histology and transcriptional profiling
Source: BMC Genomics. 2020 Sep 22;21:651. doi: 10.1186/s12864-020-07064-1 (PMC7510135; doi:10.1186/s12864-020-07064-1)
Supplement: Supplementary file 4 — Additional file 4. Primers for qRT-PCR validation. [file 12864_2020_7064_MOESM4_ESM.xlsx]

## Sheet: Sheet1
Table S4 Primers for validation of RNAseq data using qRT-PCR.
Primer design
Gene Name	Primer sequence (5'--3')
DKK1-F	CTTGGTCGCCCTGGTAGCT
DKK1-R	AGTTCAAGGTGGCGCTCACT
DKK2-F	AAACCACGGTCATTACTCAAAC
DKK2-R	CGTCATGCCCTTTTATATGTGG
IGF1-R	CATTTCCAGACTTTGCACTTCA
IGF1-F	GGACATGATGTGCATCTTTACC
IGF1R-R	CCAAATTGTGTGTCTCCGAAAT
IGF1R-F	CCAGGTTATGATGATGCGATTC
WNT5B-F	TTTGGGAGAGTCATGCAGATAGG
WNT5B-R	CGGCTGATGGCGTTCAC
WNT5A-F	CGAAGACAGGCATCAAAGAA
WNT5A-R	TATCTGCATAACCCTGCCAA
CD34-F	CACTAAACCCTCTACATCATTTTCTCCTA
CD34-R	GGCAGATACCTTGAGTCAATTTCA
SOX2-F	CGCTGCACATGAAAGAGCAC
SOX2-R	CAGGCAGCGTGTACTTATCC
GAPDH-F	CGACCACTTTGTCAAGCTCA
GAPDH-R	GGTCAAGTTGGGACAAGCAT
